# Supplementary material for: Digital Health Interventions for Delivery of Mental Health Care: Systematic and Comprehensive Meta-Review
Source: JMIR Ment Health. 2022 May 12;9(5):e35159. doi: 10.2196/35159 (PMC9109782; doi:10.2196/35159)
Supplement: Multimedia Appendix 2 [file mental_v9i5e35159_app2.xlsx]

## Sheet: ADHD
		Therapist Contact (Asynchro-nous or syn- chrounous)		Online, computer, or game based therapy		Mobile therapy		Online, computer, or game based cognitive training		Virtual and Augmented reality		Groups (groups, forums, etc.)		Other
Summary		Article (number)	Patient (number)	Article (number)	Patient (number)	Article (number)	Patient (number)	Article (number)	Patient (number)	Article (number)	Patient (number)	Article (number)	Patient (number)	Article (number)	Patient (number)
	Total	11	1058					23	1368	1	2
	RCT - Treatment As Usual	1	45					4	363
	RCT - Other (Waitlist, placebo, healthy controls)	6	968					14	969
	Observational	4	45					5	36	1	2
	% RCT - Treatment As Usual	9.09091	4.25331					17.3913	26.5351	0	0
	% RCT - Other (Waitlist, placebo, healthy controls)	54.5455	91.4934					60.8696	70.8333	0	0
	% Observational	36.3636	4.25331					21.7391	2.63158	100	100
	Quality of primary research (1-3; Low to High)	1						1		1
	Standard deviation of quality of primary research	NA						NA		NA
	Review	Article (First Author, Date)	Patient (number)	Article (First Author, Date)	Patient (number)	Article (First Author, Date)	Patient (number)	Article (First Author, Date)	Patient (number)	Article (First Author, Date)	Patient (number)	Article (First Author, Date)	Patient (number)	Article (First Author, Date)	Patient (number)	Design	Reported Study Quality	Quality of Review (based on PRISMA guidelines, 0 to 1, low to highest)	Main results
Detailed data extraction	Baum, 2013 #4477	No primary literature reported						No primary literature reported									Not reported	0.166667	The use of digital health tools is promosing but requires further research.
	Benyakorn, 2016 #4370							No primary literature reported									Not reported	0.166667	Digital tools to treat ADHD need further development
	Emmelkamp, 2021 #6378									No primary literature reported							Not reported	0.13	Virtual reality is effective and promising for several mental health disorders, more research, development and adaption is needed.
	Hollis, 2017 #4476							Bink, 2014								RCT - Treatment As Usual	1	1	Evidence for the use and effectiveness of digital tools to treat ADHD is lacking
	Hollis, 2017 #4476							Davies, 2015	89							RCT - Treatment As Usual
	Hollis, 2017 #4476							Steiner, 2014	104							RCT - Treatment As Usual
	Hollis, 2017 #4476							Arnold, 2013	39							RCT - Other (Waitlist, placebo, healthy controls)
	Hollis, 2017 #4476							Bink, 2015	90							RCT - Other (Waitlist, placebo, healthy controls)
	Hollis, 2017 #4476							Chacko, 2014	85							RCT - Other (Waitlist, placebo, healthy controls)
	Hollis, 2017 #4476							Dongen-Boomsma, 2013								RCT - Other (Waitlist, placebo, healthy controls)
	Hollis, 2017 #4476							Dongen-Boomsma, 2014	51							RCT - Other (Waitlist, placebo, healthy controls)
	Hollis, 2017 #4476							Egeland, 2013	67							RCT - Other (Waitlist, placebo, healthy controls)
	Hollis, 2017 #4476							Li, 2013	64							RCT - Other (Waitlist, placebo, healthy controls)
	Hollis, 2017 #4476	Myers, 2015	111													RCT - Other (Waitlist, placebo, healthy controls)
	Palmer, 2010 #4314	No primary literature reported															Not reported	0.166667	Voice or video call is often used in remote or rural areas to treat ADHD but is not well evaluated, more evidence is required to determine the effectiveness.
	Pandian, 2021 #6404							No primary literature reported									Not reported	0.17	The use of digital health tools to enhance cognition is promosing but requires further research and application to real world scenarios.
	Pandian, 2021 #6404
	Pandian, 2021 #6404
	Pandian, 2021 #6404
	Pandian, 2021 #6404
	Pandian, 2021 #6404
	Pandian, 2021 #6404
	Pandian, 2021 #6404
	Pandian, 2021 #6404
	Pandian, 2021 #6404
	Pandian, 2021 #6404
	Pandian, 2021 #6404
	Pandian, 2021 #6404
	Powell, 2018 #4315							Pinna, 2015	9							Observational	1	1	Digital tools to treat ADHD appear to be effective but more research is needed.
	Powell, 2018 #4315							Rijo, 2015	20							Observational
	Powell, 2018 #4315							Ruiz-MaNot reportedique	1							Observational
	Powell, 2018 #4315							Shih, 2014	2							Observational
	Powell, 2018 #4315							Bamford, 2016	4							Observational
	Powell, 2018 #4315							Bul, 2016	170							RCT - Treatment As Usual
	Powell, 2018 #4315							Dongen-Boomsma, 2014	51							RCT - Other (Waitlist, placebo, healthy controls)
	Powell, 2018 #4315							Dovis, 2015	89							RCT - Other (Waitlist, placebo, healthy controls)
	Powell, 2018 #4315							Egeland, 201	73							RCT - Other (Waitlist, placebo, healthy controls)
	Powell, 2018 #4315							Johnstone, 2012	151							RCT - Other (Waitlist, placebo, healthy controls)
	Powell, 2018 #4315							Klingberg, 2005	53							RCT - Other (Waitlist, placebo, healthy controls)
	Powell, 2018 #4315							Van der Oord, 2014	43							RCT - Other (Waitlist, placebo, healthy controls)
	Powell, 2018 #4315							Weerdemeester	73							RCT - Other (Waitlist, placebo, healthy controls)
	Powell, 2018 #4315									Lin, 2016	2					Observational
	Valentine, 2020 #6391	Wehrmann, 2015	39													RCT - Other (Waitlist, placebo, healthy controls)	1	1	Video or telephone call is effective for developmental disorders including ADHD, increases availability, and decreases wait times.
	Valentine, 2020 #6391	McCarty, 2015	223													RCT - Other (Waitlist, placebo, healthy controls)
	Valentine, 2020 #6391	Myers, 2015	223													RCT - Other (Waitlist, placebo, healthy controls)
	Valentine, 2020 #6391	Rockhill, 2016	223													RCT - Other (Waitlist, placebo, healthy controls)
	Valentine, 2020 #6391	Tse, 2015	37													RCT - Other (Waitlist, placebo, healthy controls)
	Valentine, 2020 #6391	Van der stoep, 2017	223													RCT - Other (Waitlist, placebo, healthy controls)
	Valentine, 2020 #6391	Gillberg, 2017	7													Observational
	Valentine, 2020 #6391	Sehlin, 2018	17													Observational
	Valentine, 2020 #6391	Soderqvist, 2017	10													Observational
	Valentine, 2020 #6391	Pettersson, 2017	45													RCT - Treatment As Usual
	Valentine, 2020 #6391	Shah, 2019	11													Observational

## Sheet: Anxiety, Mood, Trauma
		Therapist Contact (Asynchro-nous or syn- chrounous)		Online, computer, or game based therapy		Mobile therapy		Online, computer, or game based cognitive training		Virtual and Augmented reality		Groups (groups, forums, etc.)		Other
Summary		Article (number)	Patient (number)	Article (number)	Patient (number)	Article (number)	Patient (number)	Article (number)	Patient (number)	Article (number)	Patient (number)	Article (number)	Patient (number)	Article (number)	Patient (number)
	Total	151	14734	511	107152	39	6554	9	264	212	7344	1	73
	RCT - Treatment As Usual	60	7156	105	19803	6	1333	3	42	65	2842
	RCT - Other (Waitlist, placebo, healthy controls)	38	5460	279	51074	22	3905	6	222	69	2974	1	73
	Observational	41	1567	93	31461	1	45			21	305
	% RCT - Treatment As Usual	43.1655	50.4548	22.0126	19.3506	20.6897	25.2319	33.3333	15.9091	41.9355	46.4303	0	0
	% RCT - Other (Waitlist, placebo, healthy controls)	27.3381	38.4968	58.4906	49.9072	75.8621	73.9163	66.6667	84.0909	44.5161	48.5868	100	100
	% Observational	29.4964	11.0484	19.4969	30.7422	3.44828	0.851789	0	0	13.5484	4.98285	0	0
	Quality of primary research (1-3; Low to High)	2.33		2.38158		1.64		1		1.78		Not reported
	Standard deviation of quality of primary research	0.57		0.68		0.6396		NA		0.68		NA
	Review	Article (First Author, Date)	Patient (number)	Article (First Author, Date)	Patient (number)	Article (First Author, Date)	Patient (number)	Article (First Author, Date)	Patient (number)	Article (First Author, Date)	Patient (number)	Article (First Author, Date)	Patient (number)	Article (First Author, Date)	Patient (number)	Design	Reported Study Quality	Quality of Review (based on PRISMA guidelines, 0 to 1, low to highest)	Main results
Detailed data extraction	Alyami, 2017 #4543					No primary literature reported; Evaluated mobile apps											1	1	Observational of the apps have been validated to treat social anxiety.
	Andersson, 2016 #4480	Choi, 2014b	101													RCT - Other (Waitlist, placebo, healthy controls)	Not reported	0.166667	Online and video/voice call are as effective as face-to-face treatment
	Andersson, 2017 #4482	No primary literature reported		No primary literature reported													Not reported	0.125	Digital technologies are effective to treat anxiety, mood, trauma, pain and IBS disorders
	Andersson, 2019 # 4823			No primary literature reported													Not reported	1	Online cognitive behavioural therapy (CBT) with therapist support (synchronous or asynchronous) is as effective as face to face treatment.
	Andersson, 2020 #6371									No primary literature reported							Not reported	0.13	VR is likely effective and useful as exposure therapy to treat anxiety but more research is required
	Andrews, 2010 #4511			Andersson, 2005												RCT - Other (Waitlist, placebo, healthy controls)	3	1	Online CBT with therapist guidance is effective and equivalent to face to face treatment
	Andrews, 2010 #4511			Andersson, 2006	64											RCT - Other (Waitlist, placebo, healthy controls)
	Andrews, 2010 #4511			Berger et al. 2009	52											RCT - Other (Waitlist, placebo, healthy controls)
	Andrews, 2010 #4511			Botella et al. 2009	52											RCT - Other (Waitlist, placebo, healthy controls)
	Andrews, 2010 #4511			Carlbring, 2001	41											RCT - Other (Waitlist, placebo, healthy controls)
	Andrews, 2010 #4511			Carlbring, 2006												RCT - Other (Waitlist, placebo, healthy controls)
	Andrews, 2010 #4511			Carlbring, 2007												RCT - Other (Waitlist, placebo, healthy controls)
	Andrews, 2010 #4511			Furmark et al 2009	120											RCT - Other (Waitlist, placebo, healthy controls)
	Andrews, 2010 #4511			Kessler, 2009	297											RCT - Treatment As Usual
	Andrews, 2010 #4511			Klein, 2001	23											RCT - Other (Waitlist, placebo, healthy controls)
	Andrews, 2010 #4511			Klein, 2006	55											RCT - Treatment As Usual
	Andrews, 2010 #4511			Perini, 2009	48											RCT - Other (Waitlist, placebo, healthy controls)
	Andrews, 2010 #4511			Richards, 2006												RCT - Other (Waitlist, placebo, healthy controls)
	Andrews, 2010 #4511			Robinson 2010	150											RCT - Other (Waitlist, placebo, healthy controls)
	Andrews, 2010 #4511			Selmi 1990	36											RCT - Other (Waitlist, placebo, healthy controls)
	Andrews, 2010 #4511			Titov 2009	48											RCT - Other (Waitlist, placebo, healthy controls)
	Andrews, 2010 #4511			Titov 2010	141											RCT - Other (Waitlist, placebo, healthy controls)
	Andrews, 2010 #4511			Titov, 2008												RCT - Other (Waitlist, placebo, healthy controls)
	Andrews, 2010 #4511			Titov, 2008b												RCT - Other (Waitlist, placebo, healthy controls)
	Andrews, 2010 #4511			Titov, 2008c	98											RCT - Other (Waitlist, placebo, healthy controls)
	Andrews, 2010 #4511			Wims 2010	59											RCT - Other (Waitlist, placebo, healthy controls)
	Andrews, 2010 #4511			Wright 2005	45											RCT - Other (Waitlist, placebo, healthy controls)
	Andrews, 2015 #4523			No primary literature reported													3	0.125	Online CBT saves therapist time and is as effective as face to face. However, research studies exclude Patient (number) with comorbid schizophrenia, bipolar, substance use, or are actively suicidal.
	Andrews, 2015 #4523	No primary literature reported															3
	Andrews, 2018 #4285			Allen, 2016	67											RCT - Other (Waitlist, placebo, healthy controls)	3	1	Online CBT with therapist guidance for anxiety and depressive disorders is effective vs control and as effective as face to face treatment.
	Andrews, 2018 #4285			Andersson, 2005												RCT - Other (Waitlist, placebo, healthy controls)
	Andrews, 2018 #4285			Andersson, 2006												RCT - Other (Waitlist, placebo, healthy controls)
	Andrews, 2018 #4285			Andersson, 2012a	204											RCT - Other (Waitlist, placebo, healthy controls)
	Andrews, 2018 #4285			Andersson, 2012b	52											RCT - Other (Waitlist, placebo, healthy controls)
	Andrews, 2018 #4285			Berger, 2009	52											RCT - Other (Waitlist, placebo, healthy controls)
	Andrews, 2018 #4285			Berger, 2011a	51											RCT - Other (Waitlist, placebo, healthy controls)
	Andrews, 2018 #4285			Berger, 2011b	51											RCT - Other (Waitlist, placebo, healthy controls)
	Andrews, 2018 #4285			Botella, 2010												RCT - Other (Waitlist, placebo, healthy controls)
	Andrews, 2018 #4285			Carlbring, 2001												RCT - Other (Waitlist, placebo, healthy controls)
	Andrews, 2018 #4285			Carlbring, 2006												RCT - Other (Waitlist, placebo, healthy controls)
	Andrews, 2018 #4285			Carlbring, 2007												RCT - Other (Waitlist, placebo, healthy controls)
	Andrews, 2018 #4285			Choi, 2012												RCT - Other (Waitlist, placebo, healthy controls)
	Andrews, 2018 #4285			Christensen, 2004												RCT - Other (Waitlist, placebo, healthy controls)
	Andrews, 2018 #4285			Christensen, 2014a	222											RCT - Other (Waitlist, placebo, healthy controls)
	Andrews, 2018 #4285			Christensen, 2014b	221											RCT - Other (Waitlist, placebo, healthy controls)
	Andrews, 2018 #4285			Christensen, 2014c	224											RCT - Other (Waitlist, placebo, healthy controls)
	Andrews, 2018 #4285			de Graaf, 2009	303											RCT - Treatment As Usual
	Andrews, 2018 #4285			Farrer, 2011a	73											RCT - Other (Waitlist, placebo, healthy controls)
	Andrews, 2018 #4285			Farrer, 2011b	80											RCT - Other (Waitlist, placebo, healthy controls)
	Andrews, 2018 #4285			Furmark, 2009												RCT - Treatment As Usual
	Andrews, 2018 #4285			Geraedts, 2014	231											RCT - Treatment As Usual
	Andrews, 2018 #4285			Gilbody, 2015a	449											RCT - Treatment As Usual
	Andrews, 2018 #4285			Gilbody, 2015b	481											RCT - Treatment As Usual
	Andrews, 2018 #4285			Hallgren, 2015												RCT - Treatment As Usual
	Andrews, 2018 #4285			Johansson, 2012a	81											RCT - Other (Waitlist, placebo, healthy controls)
	Andrews, 2018 #4285			Johansson, 2012b	82											RCT - Other (Waitlist, placebo, healthy controls)
	Andrews, 2018 #4285			Jones, 2016	46											RCT - Other (Waitlist, placebo, healthy controls)
	Andrews, 2018 #4285			Kessler, 2009												RCT - Treatment As Usual
	Andrews, 2018 #4285			Kivi, 2004	90											RCT - Treatment As Usual
	Andrews, 2018 #4285			Klein, 2001												RCT - Other (Waitlist, placebo, healthy controls)
	Andrews, 2018 #4285			Klein, 2006												RCT - Treatment As Usual
	Andrews, 2018 #4285			Lintvedt, 2013												RCT - Other (Waitlist, placebo, healthy controls)
	Andrews, 2018 #4285			Newby, 2016	106											RCT - Other (Waitlist, placebo, healthy controls)
	Andrews, 2018 #4285			O’Moore, 2016	69											RCT - Treatment As Usual
	Andrews, 2018 #4285			Oromendia, 2016a	52											RCT - Other (Waitlist, placebo, healthy controls)
	Andrews, 2018 #4285			Oromendia, 2016b	50											RCT - Other (Waitlist, placebo, healthy controls)
	Andrews, 2018 #4285			Paxling, 2011	89											RCT - Other (Waitlist, placebo, healthy controls)
	Andrews, 2018 #4285			Perini, 2009												RCT - Other (Waitlist, placebo, healthy controls)
	Andrews, 2018 #4285			Phillips, 2014	637											RCT - Treatment As Usual
	Andrews, 2018 #4285			Richards , 2015b	77											RCT - Other (Waitlist, placebo, healthy controls)
	Andrews, 2018 #4285			Richards, 2006												RCT - Other (Waitlist, placebo, healthy controls)
	Andrews, 2018 #4285			Richards, 2006b	20											RCT - Other (Waitlist, placebo, healthy controls)
	Andrews, 2018 #4285			Richards, 2015	262											RCT - Other (Waitlist, placebo, healthy controls)
	Andrews, 2018 #4285			Robinson, 2010a	100											RCT - Other (Waitlist, placebo, healthy controls)
	Andrews, 2018 #4285			Robinson, 2010b	99											RCT - Other (Waitlist, placebo, healthy controls)
	Andrews, 2018 #4285			Ruwaard, 2009	54											RCT - Other (Waitlist, placebo, healthy controls)
	Andrews, 2018 #4285			Ruwaard, 2010	58											RCT - Other (Waitlist, placebo, healthy controls)
	Andrews, 2018 #4285			Selmi, 1990												RCT - Treatment As Usual
	Andrews, 2018 #4285			Smith, 2016	270											RCT - Other (Waitlist, placebo, healthy controls)
	Andrews, 2018 #4285			Titov, 2008	105											RCT - Other (Waitlist, placebo, healthy controls)
	Andrews, 2018 #4285			Titov, 2008b												RCT - Other (Waitlist, placebo, healthy controls)
	Andrews, 2018 #4285			Titov, 2008c												RCT - Other (Waitlist, placebo, healthy controls)
	Andrews, 2018 #4285			Titov, 2008d	66											RCT - Other (Waitlist, placebo, healthy controls)
	Andrews, 2018 #4285			Titov, 2009												RCT - Other (Waitlist, placebo, healthy controls)
	Andrews, 2018 #4285			Titov, 2010												RCT - Other (Waitlist, placebo, healthy controls)
	Andrews, 2018 #4285			Titov, 2010b	92											RCT - Other (Waitlist, placebo, healthy controls)
	Andrews, 2018 #4285			Tulbure, 2015	76											RCT - Other (Waitlist, placebo, healthy controls)
	Andrews, 2018 #4285			van Ballegooijen, 2013	126											RCT - Other (Waitlist, placebo, healthy controls)
	Andrews, 2018 #4285			Vernmark, 2010												RCT - Other (Waitlist, placebo, healthy controls)
	Andrews, 2018 #4285			Warmerdan, 2008	263											RCT - Other (Waitlist, placebo, healthy controls)
	Andrews, 2018 #4285			Williams, 2013	69											RCT - Other (Waitlist, placebo, healthy controls)
	Andrews, 2018 #4285			Wims, 2010												RCT - Other (Waitlist, placebo, healthy controls)
	Andrews, 2018 #4285			Wright, 2005												RCT - Other (Waitlist, placebo, healthy controls)
	Basit, 2020 #6359					Hammonds, 2015	57									RCT - Other (Waitlist, placebo, healthy controls)	2	1	Mobile interventions are useful or at least comparable to TAU to remind patients to take medications, but more research is needed.
	Basit, 2020 #6359					Simon, 2006	207									RCT - Treatment As Usual
	Basit, 2020 #6359					Gensichen, 2009	626									RCT - Treatment As Usual
	Baumel, 2020 #6388					Evaluated mobile apps										Not reported	Not reported	1	Mobile interventions are useful, but many are not evidence based and may cause more harm than good.
	Bayrampour, 2019 #4283			Forsell, 2017												RCT - Treatment As Usual	3	1	Internet interventions are effective for perinatal anxiety vs control, but lacks comparison to face to face controls.
	Bayrampour, 2019 #4283			Milgrom, 2016	43											RCT - Treatment As Usual
	Bayrampour, 2019 #4283			O'Mahen, 2014												RCT - Treatment As Usual
	Bayrampour, 2019 #4283			Pugh, 2016												RCT - Other (Waitlist, placebo, healthy controls)
	Bayrampour, 2019 #4283			Scherer, 2016	58											RCT - Other (Waitlist, placebo, healthy controls)
	Benbow, 2019 #4825									Andersson, 2005	10					RCT - Treatment As Usual	Not reported	1	The use of virtual reality exposure therapy has a similar drop out rate to face-to-face exposure and CBT.
	Benbow, 2019 #4825									Andersson, 2013						RCT - Treatment As Usual
	Benbow, 2019 #4825									Botella, 2007						RCT - Treatment As Usual
	Benbow, 2019 #4825									Bouchard, 2006						Not reported
	Benbow, 2019 #4825									Bouchard, 2017						RCT - Treatment As Usual
	Benbow, 2019 #4825									Choi, 2005	40					RCT - Treatment As Usual
	Benbow, 2019 #4825									De Quervain, 2011	40					RCT - Other (Waitlist, placebo, healthy controls)
	Benbow, 2019 #4825									Emmelkamp, 2002	33					RCT - Treatment As Usual
	Benbow, 2019 #4825									Garcia-Palacios, 2002						Not reported
	Benbow, 2019 #4825									Gebara, 2016	21					Not reported
	Benbow, 2019 #4825									Gonzalez Lorenzo, 2011	39					RCT - Treatment As Usual
	Benbow, 2019 #4825									Harris, 2002						Not reported
	Benbow, 2019 #4825									Herrmann, 2017	20					Not reported
	Benbow, 2019 #4825									Hoffman, 2003						Not reported
	Benbow, 2019 #4825									Kampmann, 2016						RCT - Treatment As Usual
	Benbow, 2019 #4825									Klinger, 2005	36					RCT - Treatment As Usual
	Benbow, 2019 #4825									Krijn, 2004						Not reported
	Benbow, 2019 #4825									Krijn, 2007a	50					RCT - Treatment As Usual
	Benbow, 2019 #4825									Krijn, 2007b	26					Not reported
	Benbow, 2019 #4825									Levy, 2016						Not reported
	Benbow, 2019 #4825									Mablos, 2013	18					RCT - Treatment As Usual
	Benbow, 2019 #4825									Malty, 2002						Not reported
	Benbow, 2019 #4825									Meyerbroker, 2010	49					Not reported
	Benbow, 2019 #4825									Meyerbroker, 2011	11					Not reported
	Benbow, 2019 #4825									Meyerbroker, 2013	31					RCT - Treatment As Usual
	Benbow, 2019 #4825									Michaliszyn, 2010						RCT - Treatment As Usual
	Benbow, 2019 #4825									Morina, 2015	16					Not reported
	Benbow, 2019 #4825									Pelissolo, 2012						RCT - Treatment As Usual
	Benbow, 2019 #4825									Penate Castro, 2008						RCT - Treatment As Usual
	Benbow, 2019 #4825									Penate Castro, 2014						RCT - Treatment As Usual
	Benbow, 2019 #4825									Perez-Ara, 2010	29					Not reported
	Benbow, 2019 #4825									Repetto, 2013	17					Not reported
	Benbow, 2019 #4825									Ressler, 2004						Not reported
	Benbow, 2019 #4825									Robillard, 2010						RCT - Treatment As Usual
	Benbow, 2019 #4825									Rothbaum, 1995						Not reported
	Benbow, 2019 #4825									Rothbaum, 2000						RCT - Treatment As Usual
	Benbow, 2019 #4825									Rothbaum, 2006						RCT - Treatment As Usual
	Benbow, 2019 #4825									Roy, 2003	10					RCT - Treatment As Usual
	Benbow, 2019 #4825									Tart, 2013	26					Not reported
	Benbow, 2019 #4825									Tortella-Feliu, 2011	17					RCT - Treatment As Usual
	Benbow, 2019 #4825									Triscari, 2015						RCT - Treatment As Usual
	Benbow, 2019 #4825									Wallach, 2009						Not reported
	Benbow, 2019 #4825									Walshe, 2003						Not reported
	Benbow, 2019 #4825									Wiederhold, 2002						RCT - Treatment As Usual
	Benbow, 2019 #4825									Yuen, 2013	12					Not reported
	Benbow, 2019 #4825									Znaidi, 2006	8					Not reported
	Berryhill, 2019 #4256	Beyer, 2014	82													RCT - Other (Waitlist, placebo, healthy controls)	2	1	Treatment delivery via video call is as effective as face to face.
	Berryhill, 2019 #4256	Carpenter, 2014	132													RCT - Other (Waitlist, placebo, healthy controls)
	Berryhill, 2019 #4256	Choi, 2014	139													RCT - Other (Waitlist, placebo, healthy controls)
	Berryhill, 2019 #4256	Comer, 2014	5													Observational
	Berryhill, 2019 #4256	Egede, 2015	204													RCT - Other (Waitlist, placebo, healthy controls)
	Berryhill, 2019 #4256	Frueh, 2007	38													RCT - Treatment As Usual
	Berryhill, 2019 #4256	Frueh, 2007b														RCT - Treatment As Usual
	Berryhill, 2019 #4256	Gidron, 2007	34													RCT - Treatment As Usual
	Berryhill, 2019 #4256	Greene, 2010	112													RCT - Treatment As Usual
	Berryhill, 2019 #4256	Gros, 2011														RCT - Other (Waitlist, placebo, healthy controls)
	Berryhill, 2019 #4256	Hernandez-Tejada, 2014	69													RCT - Treatment As Usual
	Berryhill, 2019 #4256	Himie, 2006	3													Observational
	Berryhill, 2019 #4256	Himle, 2006	3
	Berryhill, 2019 #4256	Lazzari, 2011	3													Observational
	Berryhill, 2019 #4256	Lichstein, 2013	5													Observational
	Berryhill, 2019 #4256	Lightstone, 2015	1													Observational
	Berryhill, 2019 #4256	Lovell, 2000	4
	Berryhill, 2019 #4256	Luxton	10													RCT - Treatment As Usual
	Berryhill, 2019 #4256	Maieritsch, 2016														RCT - Treatment As Usual
	Berryhill, 2019 #4256	Morland, 2009	125													RCT - Treatment As Usual
	Berryhill, 2019 #4256	Morland, 2010														RCT - Treatment As Usual
	Berryhill, 2019 #4256	Morland, 2011														RCT - Treatment As Usual
	Berryhill, 2019 #4256	Morland, 2015														RCT - Treatment As Usual
	Berryhill, 2019 #4256	Morland, 2015	126													RCT - Treatment As Usual
	Berryhill, 2019 #4256	Niles, 2012														RCT - Treatment As Usual
	Berryhill, 2019 #4256	Niles, 2013														RCT - Treatment As Usual
	Berryhill, 2019 #4256	Shore, 2012	85													RCT - Treatment As Usual
	Berryhill, 2019 #4256	Spek et al. 2007 Andersson et al. 2013 Wagner et al. 2014 Lappalained et al. 2014 Ly et al. 2015	429													Not reported
	Berryhill, 2019 #4256	Taylor, 2003	33													Not reported
	Berryhill, 2019 #4256	Yuen, 2013	24													Observational
	Berryhill, 2019 #4256	Zheng, 2014	2													RCT - Other (Waitlist, placebo, healthy controls)
	Berryhill, 2019 #4256	Ziemba, 2014	18													RCT - Treatment As Usual
	Berryhill, 2019 #4256	Ziemba, 2014														RCT - Other (Waitlist, placebo, healthy controls)
	Burger, 2020 #6401			No primary literature reported													2	1	Digital interventions are primarily based on CBT and are effective, programs are rarely updated, and more could be done with present programs.
	Botella, 2017 #4826									Andersson, 2013						RCT - Treatment As Usual	2	1	Virtual reality exposure therapy is an effective treatment for phobias and has the potential to elucidate mechanisms of interests
	Botella, 2017 #4826									Botella, 2016	63					RCT - Treatment As Usual
	Botella, 2017 #4826									Bouchard, 2017						RCT - Treatment As Usual
	Botella, 2017 #4826									Kampmann, 2016	60					RCT - Treatment As Usual
	Botella, 2017 #4826									Malbos, 2013	19					RCT - Treatment As Usual
	Botella, 2017 #4826									Meyerbroeker, 2013						RCT - Treatment As Usual
	Botella, 2017 #4826									Moldovan, 2014	32					RCT - Other (Waitlist, placebo, healthy controls)
	Botella, 2017 #4826									Pelissolo, 2012	92					RCT - Treatment As Usual
	Botella, 2017 #4826									Penate Castro, 2014	80					RCT - Treatment As Usual
	Botella, 2017 #4826									Pitti, 2015						RCT - Treatment As Usual
	Botella, 2017 #4826									Triscari, 2015	65					RCT - Treatment As Usual
	Bouchard, 2011 #4531									No primary literature reported							Not reported	0.166667	Virtual reality may be effective for the treatment of phobias in children
	Bry, 2018 #4518					Evaluated mobile apps											1	1	There are 121 apps targeting child and adolescent anxiety, but these lack evidence based treatment and self management. Apps supported by evidence need greater prominence in the market.
	Callan, 2017 #4513			No primary literature reported		No primary literature reported											Not reported	0.166667	Online therapy, mobile therapy, and forums without therapist guidance lacks evidence. The internet and app stores are cluttered with sites and mobile apps that do deliver treatment.
	Carl, 2019 #4827									Andersson, 2013	100					RCT - Treatment As Usual	Not reported	0.875	Exposure therapy via VR is as effective as face to face or WCL
	Carl, 2019 #4827									Bissonette, 2015	17					RCT - Other (Waitlist, placebo, healthy controls)
	Carl, 2019 #4827									Botella, 2007	49					RCT - Treatment As Usual
	Carl, 2019 #4827									Bouchard, 2017	76					RCT - Treatment As Usual
	Carl, 2019 #4827									Difede, 2007						RCT - Other (Waitlist, placebo, healthy controls)
	Carl, 2019 #4827									Emmelkamp, 2002						RCT - Treatment As Usual
	Carl, 2019 #4827									Garcia-Palacios, 2002	23					RCT - Other (Waitlist, placebo, healthy controls)
	Carl, 2019 #4827									Gujjar, 2018	30					RCT - Other (Waitlist, placebo, healthy controls)
	Carl, 2019 #4827									Gutierrez-Madonado	36					RCT - Other (Waitlist, placebo, healthy controls)
	Carl, 2019 #4827									Harris, 2002						RCT - Other (Waitlist, placebo, healthy controls)
	Carl, 2019 #4827									Kampmann, 2016						RCT - Treatment As Usual
	Carl, 2019 #4827									Klinger, 2005						RCT - Treatment As Usual
	Carl, 2019 #4827									Krijn, 2004						RCT - Other (Waitlist, placebo, healthy controls)
	Carl, 2019 #4827									Krijn, 2007	102					RCT - Treatment As Usual
	Carl, 2019 #4827									Levy, 2016	16					RCT - Other (Waitlist, placebo, healthy controls)
	Carl, 2019 #4827									Malty, 2002	43					RCT - Other (Waitlist, placebo, healthy controls)
	Carl, 2019 #4827									McLay, 2011	20					RCT - Treatment As Usual
	Carl, 2019 #4827									Meyerbroeker, 2013	86					RCT - Treatment As Usual
	Carl, 2019 #4827									Michaliszyn, 2010						RCT - Treatment As Usual
	Carl, 2019 #4827									Minns, 2018	77					RCT - Other (Waitlist, placebo, healthy controls)
	Carl, 2019 #4827									Miyahira, 2012						RCT - Treatment As Usual
	Carl, 2019 #4827									Muhlberger, 2001						RCT - Other (Waitlist, placebo, healthy controls)
	Carl, 2019 #4827									Pelissolo, 2012						RCT - Treatment As Usual
	Carl, 2019 #4827									Ready, 2010						RCT - Treatment As Usual
	Carl, 2019 #4827									Reger, 2016						RCT - Other (Waitlist, placebo, healthy controls)
	Carl, 2019 #4827									Robillard, 2010	59					RCT - Treatment As Usual
	Carl, 2019 #4827									Rothbaum, 1995						RCT - Other (Waitlist, placebo, healthy controls)
	Carl, 2019 #4827									Rothbaum, 2000	60					RCT - Treatment As Usual
	Carl, 2019 #4827									Rothbaum, 2006	112					RCT - Treatment As Usual
	Carl, 2019 #4827									Wallach, 2009	116					RCT - Treatment As Usual
	Charova, 2015 #4539			Boeschoten, 2012	44											Observational	2	1	Online interventions are effective for depression-chronic illness comorbidity, but lack long term follow up.
	Charova, 2015 #4539			Bond, 2010	62											RCT - Other (Waitlist, placebo, healthy controls)
	Charova, 2015 #4539			Bundy, 2013	135											RCT - Other (Waitlist, placebo, healthy controls)
	Charova, 2015 #4539			Cohn, 2014	53											RCT - Other (Waitlist, placebo, healthy controls)
	Charova, 2015 #4539			Cooper, 2011	24											RCT - Other (Waitlist, placebo, healthy controls)
	Charova, 2015 #4539			Dear, 2013	62											RCT - Other (Waitlist, placebo, healthy controls)
	Charova, 2015 #4539			Drozd, 2013	67											RCT - Other (Waitlist, placebo, healthy controls)
	Charova, 2015 #4539			Duffecy, 2013	31											RCT - Other (Waitlist, placebo, healthy controls)
	Charova, 2015 #4539			Glozier, 2013	562											RCT - Other (Waitlist, placebo, healthy controls)
	Charova, 2015 #4539			Thompson, 2010												RCT - Treatment As Usual
	Charova, 2015 #4539			van Bastelaar, 2011	255											RCT - Other (Waitlist, placebo, healthy controls)
	Christensen, 2014 #4522			Christenson,2013	155											RCT - Treatment As Usual
	Christensen, 2014 #4522			Fein,2010	857											Observational	Not reported	0.875	Internet interventions to manage suicide are effective, but could improve and focus more on suicidal thought. Social media based screening and interventions may be effective, but require further research.
	Christensen, 2014 #4522			Gar3,2008	729											Observational
	Christensen, 2014 #4522			Haas,2008	1162											Observational
	Christensen, 2014 #4522			Lawrence,2010	1216											Observational
	Christensen, 2014 #4522			Marasinghe,2012	68											RCT - Treatment As Usual
	Christensen, 2014 #4522			Merry,2012	187											RCT - Treatment As Usual
	Christensen, 2014 #4522			Moritz,2012	210											RCT - Other (Waitlist, placebo, healthy controls)
	Christensen, 2014 #4522			Moutier,2012	374											Observational
	Christensen, 2014 #4522			Van Spijker,2014	236											RCT - Other (Waitlist, placebo, healthy controls)
	Christensen, 2014 #4522			Van Voorhees,2009	83											Observational
	Christensen, 2014 #4522			Wagner, 2014	62											RCT - Other (Waitlist, placebo, healthy controls)
	Christensen, 2014 #4522			Watts,2012	299											Observational
	Christensen, 2014 #4522			Whitlock,2013	13155											Observational
	Christensen, 2014 #4522			Williams,2013	359											RCT - Other (Waitlist, placebo, healthy controls)
	Christensen, 2020 #4484	Bishop, 2002	24													Observational	1.5	1	Video call is as effective as face to face treatment.
	Christensen, 2020 #4484	Fortney, 2007	395													RCT - Treatment As Usual
	Christensen, 2020 #4484	Hilty, 2007	121													RCT - Other (Waitlist, placebo, healthy controls)
	Christensen, 2020 #4484	O'Reilly, 2007	495													RCT - Other (Waitlist, placebo, healthy controls)
	Christensen, 2020 #4484	Conn, 2013	253													Observational
	Christensen, 2020 #4484	Choi, 2014	121													RCT - Other (Waitlist, placebo, healthy controls)
	Christensen, 2020 #4484	Egede, 2016	241													RCT - Treatment As Usual
	Christensen, 2020 #4484	Luxton, 2016	121													RCT - Other (Waitlist, placebo, healthy controls)
	Christensen, 2020 #4484	Simpson, 2001	410													Observational
	Christensen, 2020 #4484	Menon, 2001	24													Observational
	Christensen, 2020 #4484	De Las Cuevas, 2003	40													Observational
	Christensen, 2020 #4484	Greenwood, 2004	31													Observational
	Christensen, 2020 #4484	Kobak, 2008	70													Observational
	Christensen, 2020 #4484	Yeung, 2009	9													Observational
	Christensen, 2020 #4484	Jang, 2014	14													Observational
	Christensen, 2020 #4484	Shore, 2014	40													Observational
	Christensen, 2020 #4484	Crowe, 2016	24													Observational
	Christensen, 2020 #4484	Tang, 2001	45													Observational
	Christensen, 2020 #4484	Arnaert, 2007	4													Observational
	Christensen, 2020 #4484	Conn, 2013b														Observational
	Christensen, 2020 #4484	Choi, 2014b	42													Observational
	Christensen, 2020 #4484	Frank, 2017	1													Observational
	Crabb, 2012 #4545			No primary literature reported												Observational	Not reported	0.875	Internet delivered CBT may be effective in older adults, but this age group is under-represented.
	Cuijpers, 2011 #4478			Clarke, 2002												RCT - Treatment As Usual	3	2	Self-guided online treatment has as small but significant effect on depression symptoms.
	Cuijpers, 2011 #4478			Clarke, 2005												RCT - Treatment As Usual
	Cuijpers, 2011 #4478			Clarke, 2009												RCT - Treatment As Usual
	Cuijpers, 2011 #4478			de Graaf, 2009												RCT - Treatment As Usual
	Cuijpers, 2011 #4478			Meyer, 2009	396											RCT - Treatment As Usual
	Cuijpers, 2011 #4478			Salkovskis, 2006	96											RCT - Treatment As Usual
	Cuijpers, 2011 #4478			Spek, 2007	301											RCT - Treatment As Usual
	Deady, 2017 #4542			Buntrock, 2015												RCT - Treatment As Usual
	Deady, 2017 #4542			Buntrock, 2016	406											Observational	2	1	Primairly self-guided but some practitioner guided online, asychronous, or app based intervetions have a small but significant effect to reduce symptoms of depression.
	Deady, 2017 #4542			Christensen, 2014												RCT - Other (Waitlist, placebo, healthy controls)
	Deady, 2017 #4542			Clarke, 2012	63											RCT - Treatment As Usual
	Deady, 2017 #4542			Cukroqicz, 2007	152											Observational
	Deady, 2017 #4542			Imamura, 2014	762											RCT - Other (Waitlist, placebo, healthy controls)
	Deady, 2017 #4542			Imamura, 2015												RCT - Other (Waitlist, placebo, healthy controls)
	Deady, 2017 #4542			Levin, 2014	43											RCT - Other (Waitlist, placebo, healthy controls)
	Deady, 2017 #4542			Lintvedt, 2013												RCT - Other (Waitlist, placebo, healthy controls)
	Deady, 2017 #4542			Morgan, 2012	1326											Observational
	Deady, 2017 #4542			Musiat, 2014	859											RCT - Treatment As Usual
	Deady, 2017 #4542			Spek, 2007												RCT - Treatment As Usual
	Deady, 2017 #4542			Spek, 2008												RCT - Treatment As Usual
	Decker, 2019 #4493					No primary literature reported											Not reported	0.125	Holds potential but further development is needed.
	Deng, 2019 #4828									Beck, 2007	8					Not reported	3	1	Virtual reality is effective to treat PTSD symptoms versus wait list controls, but lacks face-to-face comparisons.
	Deng, 2019 #4828									Beidel, 2017	92					RCT - Treatment As Usual
	Deng, 2019 #4828									Botella, 2010	10					RCT - Treatment As Usual
	Deng, 2019 #4828									Difede, 2007						RCT - Other (Waitlist, placebo, healthy controls)
	Deng, 2019 #4828									Difede, 2014	25					RCT - Other (Waitlist, placebo, healthy controls)
	Deng, 2019 #4828									Gamito, 2010	8					RCT - Other (Waitlist, placebo, healthy controls)
	Deng, 2019 #4828									McLay, 2007	91					RCT - Treatment As Usual
	Deng, 2019 #4828									McLay, 2010	10					RCT - Treatment As Usual
	Deng, 2019 #4828									McLay, 2011						RCT - Treatment As Usual
	Deng, 2019 #4828									Miyahira, 2012	42					RCT - Treatment As Usual
	Deng, 2019 #4828									Ready, 2006	14					RCT - Treatment As Usual
	Deng, 2019 #4828									Ready, 2010						RCT - Treatment As Usual
	Deng, 2019 #4828									Reger, 2016	162					RCT - Other (Waitlist, placebo, healthy controls)
	Deng, 2019 #4828									Rizzo, 2010	20					Observational
	Deng, 2019 #4828									Rothbaum, 2014	156					RCT - Other (Waitlist, placebo, healthy controls)
	Deng, 2019 #4828									Roy, 2010	34					RCT - Treatment As Usual
	Deng, 2019 #4828									Wood, 2011	12					Observational
	Deng, 2019 #4828									Zinzow, 2017	6					Observational
	Dettore, 2015 #4544			Andersson, 2012	420											RCT - Other (Waitlist, placebo, healthy controls)	2	1	Online CBT is similar to therapist delivered CBT and better than control condition for OCD, but may not be as effective for OCD-depression comorbid Patient (number).
	Dettore, 2015 #4544			Greist, 2002												RCT - Other (Waitlist, placebo, healthy controls)
	Dettore, 2015 #4544			Kenwright, 2005												RCT - Other (Waitlist, placebo, healthy controls)
	Dettore, 2015 #4544			Lovell, 2006												RCT - Other (Waitlist, placebo, healthy controls)
	Dettore, 2015 #4544			Mahoney, 2014												RCT - Other (Waitlist, placebo, healthy controls)
	Dettore, 2015 #4544			Storch, 2011												RCT - Other (Waitlist, placebo, healthy controls)
	Dettore, 2015 #4544			Tolin, 2007												RCT - Treatment As Usual
	Dettore, 2015 #4544			Wootton, 2013												RCT - Other (Waitlist, placebo, healthy controls)
	Diemer, 2014 #4829									Bullinger, 1998	2					Observational	1	1	Virtual reality exposure therapy for phobias may be effective and is useful to better understand potential mechanims and processes involved.
	Diemer, 2014 #4829									Bullinger, 2005	94					RCT - Other (Waitlist, placebo, healthy controls)
	Diemer, 2014 #4829									Cleworth, 2012	17					RCT - Other (Waitlist, placebo, healthy controls)
	Diemer, 2014 #4829									Cornwell, 2006	45					RCT - Other (Waitlist, placebo, healthy controls)
	Diemer, 2014 #4829									Cornwell, 2011	32					RCT - Other (Waitlist, placebo, healthy controls)
	Diemer, 2014 #4829									de Quervain, 2011						RCT - Other (Waitlist, placebo, healthy controls)
	Diemer, 2014 #4829									Donahue, 2009	20					RCT - Other (Waitlist, placebo, healthy controls)
	Diemer, 2014 #4829									Freire, 2010	20					RCT - Other (Waitlist, placebo, healthy controls)
	Diemer, 2014 #4829									Gamito, 2007	1					Observational
	Diemer, 2014 #4829									Harris, 2002						RCT - Other (Waitlist, placebo, healthy controls)
	Diemer, 2014 #4829									Herbelin, 2002	10					RCT - Other (Waitlist, placebo, healthy controls)
	Diemer, 2014 #4829									Jonsson, 2010	10					RCT - Other (Waitlist, placebo, healthy controls)
	Diemer, 2014 #4829									Kelly, 2007	274					RCT - Other (Waitlist, placebo, healthy controls)
	Diemer, 2014 #4829									Kotlyar, 2008	12					RCT - Other (Waitlist, placebo, healthy controls)
	Diemer, 2014 #4829									Ling, 2012	60					RCT - Other (Waitlist, placebo, healthy controls)
	Diemer, 2014 #4829									Meehan, 2002	92					RCT - Other (Waitlist, placebo, healthy controls)
	Diemer, 2014 #4829									Muhlberger, 2001						RCT - Other (Waitlist, placebo, healthy controls)
	Diemer, 2014 #4829									Muhlberger, 2005a	57					RCT - Other (Waitlist, placebo, healthy controls)
	Diemer, 2014 #4829									Muhlberger, 2005b	25					RCT - Other (Waitlist, placebo, healthy controls)
	Diemer, 2014 #4829									Muhlberger, 2007	30					RCT - Other (Waitlist, placebo, healthy controls)
	Diemer, 2014 #4829									Muhlberger, 2008a	26					RCT - Other (Waitlist, placebo, healthy controls)
	Diemer, 2014 #4829									Muhlberger, 2008b	34					RCT - Other (Waitlist, placebo, healthy controls)
	Diemer, 2014 #4829									Orman, 2003	8					RCT - Other (Waitlist, placebo, healthy controls)
	Diemer, 2014 #4829									Orman, 2004	3					RCT - Other (Waitlist, placebo, healthy controls)
	Diemer, 2014 #4829									Pan, 2012	36					RCT - Other (Waitlist, placebo, healthy controls)
	Diemer, 2014 #4829									Ressler, 2004	27					RCT - Other (Waitlist, placebo, healthy controls)
	Diemer, 2014 #4829									Rothbaum, 2003	1					Observational
	Diemer, 2014 #4829									Saraiva, 2007	1					Observational
	Diemer, 2014 #4829									Simeonov, 2005	24					RCT - Other (Waitlist, placebo, healthy controls)
	Diemer, 2014 #4829									Slater, 2006	36					RCT - Other (Waitlist, placebo, healthy controls)
	Diemer, 2014 #4829									Villani, 2012	20					RCT - Other (Waitlist, placebo, healthy controls)
	Diemer, 2014 #4829									Walshe, 2003	21					RCT - Other (Waitlist, placebo, healthy controls)
	Diemer, 2014 #4829									Wiederhold, 1998a	2					Observational
	Diemer, 2014 #4829									Wiederhold, 1998b	5					Observational
	Diemer, 2014 #4829									Wiederhold, 2002a	30					RCT - Other (Waitlist, placebo, healthy controls)
	Diemer, 2014 #4829									Wiederhold, 2002b	58					RCT - Other (Waitlist, placebo, healthy controls)
	Diemer, 2014 #4829									Wiederhold, 2005	20					RCT - Other (Waitlist, placebo, healthy controls)
	Diemer, 2014 #4829									Wieser, 2010	39					RCT - Other (Waitlist, placebo, healthy controls)
	Diemer, 2014 #4829									Wilhelm, 2005	20					RCT - Other (Waitlist, placebo, healthy controls)
	Diemer, 2019 #4830									Andersson, 2013						RCT - Treatment As Usual	1	0.916667	Virtual reality exposure therapy for phobias, panic disorder, and PTSD is effective and similar to face-to-face treatment.
	Diemer, 2019 #4830									Botella, 2007						RCT - Treatment As Usual
	Diemer, 2019 #4830									Bouchard, 2017						RCT - Treatment As Usual
	Diemer, 2019 #4830									Choi, 2005						RCT - Treatment As Usual
	Diemer, 2019 #4830									Emmelkamp, 2002						RCT - Treatment As Usual
	Diemer, 2019 #4830									Garcia-Palacios, 2002						RCT - Other (Waitlist, placebo, healthy controls)
	Diemer, 2019 #4830									Harris, 2002						RCT - Other (Waitlist, placebo, healthy controls)
	Diemer, 2019 #4830									Hoffman, 2003	36					RCT - Other (Waitlist, placebo, healthy controls)
	Diemer, 2019 #4830									Kampmann, 2016						RCT - Treatment As Usual
	Diemer, 2019 #4830									Krijn, 2004	37					RCT - Other (Waitlist, placebo, healthy controls)
	Diemer, 2019 #4830									Krijn, 2007						RCT - Treatment As Usual
	Diemer, 2019 #4830									Lima, 2017	36					RCT - Treatment As Usual
	Diemer, 2019 #4830									Maltby, 2002	45					RCT - Other (Waitlist, placebo, healthy controls)
	Diemer, 2019 #4830									McLay, 2011						RCT - Treatment As Usual
	Diemer, 2019 #4830									McLay, 2017	81					RCT - Other (Waitlist, placebo, healthy controls)
	Diemer, 2019 #4830									Meyerbroeker, 2013						RCT - Treatment As Usual
	Diemer, 2019 #4830									Michaliszym, 2010	36					RCT - Treatment As Usual
	Diemer, 2019 #4830									Miyahira, 2012						RCT - Treatment As Usual
	Diemer, 2019 #4830									Moldovan, 2014						RCT - Other (Waitlist, placebo, healthy controls)
	Diemer, 2019 #4830									Muhlberger, 2001	34					RCT - Other (Waitlist, placebo, healthy controls)
	Diemer, 2019 #4830									Muhlberger, 2003	55					RCT - Other (Waitlist, placebo, healthy controls)
	Diemer, 2019 #4830									North, 1996	60					RCT - Other (Waitlist, placebo, healthy controls)
	Diemer, 2019 #4830									Pelissolo, 2012						RCT - Treatment As Usual
	Diemer, 2019 #4830									Penate Castro, 2014						RCT - Treatment As Usual
	Diemer, 2019 #4830									Pitti, 2008	39					RCT - Treatment As Usual
	Diemer, 2019 #4830									Reger, 2016						RCT - Other (Waitlist, placebo, healthy controls)
	Diemer, 2019 #4830									Robillard, 2010						RCT - Treatment As Usual
	Diemer, 2019 #4830									Rothbaum, 1995	20					RCT - Other (Waitlist, placebo, healthy controls)
	Diemer, 2019 #4830									Rothbaum, 2000						RCT - Treatment As Usual
	Diemer, 2019 #4830									Rothbaum, 2006						RCT - Treatment As Usual
	Diemer, 2019 #4830									Tortella-Feliu, 2011						RCT - Treatment As Usual
	Diemer, 2019 #4830									Triscari, 2015						RCT - Treatment As Usual
	Diemer, 2019 #4830									Wallach, 2009						RCT - Treatment As Usual
	Diemer, 2019 #4830									Wallach, 2011	20					RCT - Other (Waitlist, placebo, healthy controls)
	Diemer, 2019 #4830									Wiederhold, 2001	30					RCT - Treatment As Usual
	Ebert, 2015 #4372			Fleming, 2012												RCT - Other (Waitlist, placebo, healthy controls)	2	1	Computerized CBT is efficacious for anxiety and depression in youth, but longer term studies are needed.
	Ebert, 2015 #4372			Keller, 2009	12											RCT - Other (Waitlist, placebo, healthy controls)
	Ebert, 2015 #4372			Khanna, 2010	12											RCT - Other (Waitlist, placebo, healthy controls)
	Ebert, 2015 #4372			Makarushka, 2012	6											RCT - Other (Waitlist, placebo, healthy controls)
	Ebert, 2015 #4372			March, 2009												RCT - Other (Waitlist, placebo, healthy controls)
	Ebert, 2015 #4372			Sethi, 2010												RCT - Treatment As Usual
	Ebert, 2015 #4372			Spence, 2011												RCT - Other (Waitlist, placebo, healthy controls)
	Ebert, 2015 #4372			Stallard, 2011												RCT - Other (Waitlist, placebo, healthy controls)
	Ebert, 2015 #4372			Stasiak, 2012	7											RCT - Other (Waitlist, placebo, healthy controls)
	Ebert, 2015 #4372			Storch, 2011	14											RCT - Other (Waitlist, placebo, healthy controls)
	Ebert, 2015 #4372			Tillfors, 2011												RCT - Other (Waitlist, placebo, healthy controls)
	Ebert, 2015 #4372			Van der Zanden, 2012												RCT - Other (Waitlist, placebo, healthy controls)
	Ebert, 2015 #4372			Wuhtrich, 2012	8											RCT - Other (Waitlist, placebo, healthy controls)
	Eells, 2014 #4509			No primary literature reported													Not reported	0.166667	Internet based programs offer promising results but studies lack appropriate controls.
	Emmelkamp, 2020 #6356									No primary literature reported							Not reported	0.259259	Virtual reality to treat social anxiety disorders is no better than in person and comparable to CBT. More research is needed to draw firm conclusions.
	Emmelkamp, 2021 #6378									No primary literature reported							Not reported	0.13	Virtual reality is effective and promising for several mental health disorders, more research, development and adaption is needed.
	Eshuis, 2021 #6414									Bisson, 2020	42					RCT - Other (Waitlist, placebo, healthy controls)	2	1	Virtual reality is as effective as TAU to treat PTSD, but there are few studies and high variability.
	Eshuis, 2021 #6414									Botella, 2010	10					RCT - Treatment As Usual
	Eshuis, 2021 #6414									Difede, 2007	9					RCT - Other (Waitlist, placebo, healthy controls)
	Eshuis, 2021 #6414									van Gelderen, 2020	43					RCT - Other (Waitlist, placebo, healthy controls)
	Eshuis, 2021 #6414									McLay, 2011	19					RCT - Treatment As Usual
	Eshuis, 2021 #6414									McLay, 2017	85					RCT - Other (Waitlist, placebo, healthy controls)
	Eshuis, 2021 #6414									Miyashira, 2012	22					RCT - Other (Waitlist, placebo, healthy controls)
	Eshuis, 2021 #6414									Ready, 2010	9					RCT - Other (Waitlist, placebo, healthy controls)
	Eshuis, 2021 #6414									Reger, 2016	162					RCT - Other (Waitlist, placebo, healthy controls)
	Eshuis, 2021 #6414									Roy, 2014	19					RCT - Other (Waitlist, placebo, healthy controls)
	Fernandez-Alvarez, 2019 #4831									Andersson, 2013						RCT - Treatment As Usual	2	1	Virtual reality to treat anxiety disorders treatment leads to less drop out than waitlist control, similar drop out compared to face-to-face.
	Fernandez-Alvarez, 2019 #4831									Banos, 2011	39					RCT - Treatment As Usual
	Fernandez-Alvarez, 2019 #4831									Botella, 2007						RCT - Treatment As Usual
	Fernandez-Alvarez, 2019 #4831									Botella, 2016						RCT - Treatment As Usual
	Fernandez-Alvarez, 2019 #4831									Bouchard, 2017						RCT - Treatment As Usual
	Fernandez-Alvarez, 2019 #4831									Choi, 2005						RCT - Treatment As Usual
	Fernandez-Alvarez, 2019 #4831									De la rosa, 2012	20					RCT - Treatment As Usual
	Fernandez-Alvarez, 2019 #4831									Difede, 2007						RCT - Other (Waitlist, placebo, healthy controls)
	Fernandez-Alvarez, 2019 #4831									Emmelkamp, 2002						RCT - Treatment As Usual
	Fernandez-Alvarez, 2019 #4831									Garcia-Palacios, 2002						RCT - Other (Waitlist, placebo, healthy controls)
	Fernandez-Alvarez, 2019 #4831									Kampmann, 2016						RCT - Treatment As Usual
	Fernandez-Alvarez, 2019 #4831									Klinger, 2005						RCT - Treatment As Usual
	Fernandez-Alvarez, 2019 #4831									Krijn, 2004						RCT - Other (Waitlist, placebo, healthy controls)
	Fernandez-Alvarez, 2019 #4831									Krijn, 2007						RCT - Treatment As Usual
	Fernandez-Alvarez, 2019 #4831									Lorenzo Gonzalez, 2011	64					RCT - Treatment As Usual
	Fernandez-Alvarez, 2019 #4831									Maltby, 2002						RCT - Other (Waitlist, placebo, healthy controls)
	Fernandez-Alvarez, 2019 #4831									McLay, 2011						RCT - Treatment As Usual
	Fernandez-Alvarez, 2019 #4831									Meyerbroeker, 2013						RCT - Treatment As Usual
	Fernandez-Alvarez, 2019 #4831									Michaliszyn, 2010	43					RCT - Treatment As Usual
	Fernandez-Alvarez, 2019 #4831									Miyahira, 2012						RCT - Treatment As Usual
	Fernandez-Alvarez, 2019 #4831									Moldovan, 2014						RCT - Other (Waitlist, placebo, healthy controls)
	Fernandez-Alvarez, 2019 #4831									Muhlberger, 2001						RCT - Other (Waitlist, placebo, healthy controls)
	Fernandez-Alvarez, 2019 #4831									Muhlberger, 2003						RCT - Other (Waitlist, placebo, healthy controls)
	Fernandez-Alvarez, 2019 #4831									North, 1996						RCT - Other (Waitlist, placebo, healthy controls)
	Fernandez-Alvarez, 2019 #4831									Pelissolo, 2012						RCT - Treatment As Usual
	Fernandez-Alvarez, 2019 #4831									Penate Castro, 2008	37					RCT - Treatment As Usual
	Fernandez-Alvarez, 2019 #4831									Penate Castro, 2014						RCT - Treatment As Usual
	Fernandez-Alvarez, 2019 #4831									Pitti, 2015	128					RCT - Treatment As Usual
	Fernandez-Alvarez, 2019 #4831									Reger, 2016						RCT - Other (Waitlist, placebo, healthy controls)
	Fernandez-Alvarez, 2019 #4831									Rothbaum, 1995a	20					RCT - Other (Waitlist, placebo, healthy controls)
	Fernandez-Alvarez, 2019 #4831									Rothbaum, 2000						RCT - Treatment As Usual
	Fernandez-Alvarez, 2019 #4831									Rothbaum, 2006						RCT - Treatment As Usual
	Fernandez-Alvarez, 2019 #4831									Tortella-Feliu, 2011						RCT - Treatment As Usual
	Fernandez-Alvarez, 2019 #4831									Triscari, 2015						RCT - Treatment As Usual
	Fernandez-Alvarez, 2019 #4831									Wallach, 2009						RCT - Treatment As Usual
	Fernandez-Alvarez, 2019 #4831									Wiederhold, 2002	30					RCT - Treatment As Usual
	Fernandez-Alvarez, 2020 #4832									No primary literature reported							Not reported	0.166667	Virtual reality is an effective treatment tool for anxiety disorders and has a great deal of potential remaining to be explored.
	Firth, 2017 #4495					Arean	626									RCT - Other (Waitlist, placebo, healthy controls)	3	1	Apps are useful to deliver psycholigcal treatment for depression with a preference towards mental health programs compared to cognitive.
	Firth, 2017 #4495					Birney	300									RCT - Other (Waitlist, placebo, healthy controls)
	Firth, 2017 #4495					Depp	82									RCT - Treatment As Usual
	Firth, 2017 #4495					Enock	299									RCT - Other (Waitlist, placebo, healthy controls)
	Firth, 2017 #4495					Faurholt-Jepsen	67									RCT - Other (Waitlist, placebo, healthy controls)
	Firth, 2017 #4495					Horsch	151									RCT - Other (Waitlist, placebo, healthy controls)
	Firth, 2017 #4495					Howells	121									RCT - Other (Waitlist, placebo, healthy controls)
	Firth, 2017 #4495					Ivanova	152									RCT - Other (Waitlist, placebo, healthy controls)
	Firth, 2017 #4495					Kahn	173									RCT - Other (Waitlist, placebo, healthy controls)
	Firth, 2017 #4495					Kuhn	120									RCT - Other (Waitlist, placebo, healthy controls)
	Firth, 2017 #4495					Ly	93									RCT - Treatment As Usual
	Firth, 2017 #4495					Moell	53									RCT - Other (Waitlist, placebo, healthy controls)
	Firth, 2017 #4495					Oh	53									RCT - Other (Waitlist, placebo, healthy controls)
	Firth, 2017 #4495					Proudfoot	519									RCT - Other (Waitlist, placebo, healthy controls)
	Firth, 2017 #4495					Reid	114									RCT - Other (Waitlist, placebo, healthy controls)
	Firth, 2017 #4495					Roepke	283									RCT - Other (Waitlist, placebo, healthy controls)
	Firth, 2017 #4495					Tighe	61									RCT - Other (Waitlist, placebo, healthy controls)
	Firth, 2017 #4495					Watts	25									RCT - Treatment As Usual
	Firth, 2018 #4496					No primary literature reported											1	0.166667	Computerized therapies are effective for anxiety, but it is difficult for academic research to keep up with technological advances and shifts. While mobile apps are now prevalent few have been evaluated.
	Frank, 2018 #4501					No primary literature reported											Not reported	0.166667	There is an abundance of mobile apps in the market, but these lack validation.
	Freeman, 2017 #4863									No primary literature reported							1	1	Virtual reality has potential for anxiety, depression, schizophrenia, substance use, and eating disorder but should be combined with interventions.
	Fu, 2020 #6386			Arjadi, 2018	313											RCT - Treatment As Usual	2	1	Digital health tools are effective in low income countries compared to control and treatment as usual.
	Fu, 2020 #6386			Burton, 2016	27											RCT - Treatment As Usual
	Fu, 2020 #6386			Christoff, 2015	333											RCT - Treatment As Usual
	Fu, 2020 #6386			Darvish, 2019	57											RCT - Treatment As Usual
	Fu, 2020 #6386					Guo, 2020	300									RCT - Treatment As Usual	2
	Fu, 2020 #6386			Knaevelsrud, 2015	159											RCT - Other (Waitlist, placebo, healthy controls)
	Fu, 2020 #6386			Marasinghe, 2012	68											RCT - Treatment As Usual
	Fu, 2020 #6386			Moeini, 2019	128											RCT - Treatment As Usual
	Fu, 2020 #6386			Mogoase, 2013	41											RCT - Other (Waitlist, placebo, healthy controls)
	Fu, 2020 #6386			Salamanca-Sanabira, 2020	75											RCT - Other (Waitlist, placebo, healthy controls)
	Fu, 2020 #6386			Sanchez, 2020	465											RCT - Other (Waitlist, placebo, healthy controls)
	Fu, 2020 #6386			Baldin, 2018												RCT - Other (Waitlist, placebo, healthy controls)
	Fu, 2020 #6386			Thitipitch, 2018	76											RCT - Treatment As Usual
	Fu, 2020 #6386			Tiburcio, 2018	31											RCT - Treatment As Usual
	Fu, 2020 #6386			Tulbure, 2015	76											RCT - Other (Waitlist, placebo, healthy controls)
	Fu, 2020 #6386			Tulbure, 2018	79											RCT - Other (Waitlist, placebo, healthy controls)
	Fu, 2020 #6386			Wang, 2013	103											RCT - Other (Waitlist, placebo, healthy controls)
	Fu, 2020 #6386			Yang, 2019	102											RCT - Treatment As Usual
	Gaebel, 2017 #4547					Owen, 2015	156									RCT - Other (Waitlist, placebo, healthy controls)	2	0.958333	Internet based and mobile treatments are effective, but mobile treatments need further development and testing (assumes practitioner guidance).
	Gaebel, 2017 #4547			Askins, 2009	104											RCT - Other (Waitlist, placebo, healthy controls)	2
	Gaebel, 2017 #4547			Hirai, 2005												RCT - Other (Waitlist, placebo, healthy controls)
	Gaebel, 2017 #4547			Hirai, 2012	104											RCT - Other (Waitlist, placebo, healthy controls)
	Gaebel, 2017 #4547			Kersting, 2011	78											RCT - Other (Waitlist, placebo, healthy controls)
	Gaebel, 2017 #4547			Kersting, 2013	228											RCT - Other (Waitlist, placebo, healthy controls)
	Gaebel, 2017 #4547			Klein, 2010	22											RCT - Other (Waitlist, placebo, healthy controls)
	Gaebel, 2017 #4547			Klein, 2011	225											RCT - Other (Waitlist, placebo, healthy controls)
	Gaebel, 2017 #4547			Knaevelsrud, 2006	91											RCT - Other (Waitlist, placebo, healthy controls)
	Gaebel, 2017 #4547			Knaevelsrud, 2010	30											RCT - Other (Waitlist, placebo, healthy controls)
	Gaebel, 2017 #4547			Knaevelsrud, 2015												RCT - Other (Waitlist, placebo, healthy controls)
	Gaebel, 2017 #4547			Kuhn, 2014	45											RCT - Other (Waitlist, placebo, healthy controls)
	Gaebel, 2017 #4547			Lange, 2001												RCT - Other (Waitlist, placebo, healthy controls)
	Gaebel, 2017 #4547			Lange, 2003	184											RCT - Other (Waitlist, placebo, healthy controls)
	Gaebel, 2017 #4547			Nieminen, 2016	56											RCT - Other (Waitlist, placebo, healthy controls)
	Gaebel, 2017 #4547			Owen, 2005	62											RCT - Other (Waitlist, placebo, healthy controls)
	Gaebel, 2017 #4547			Parish, 2014	86											RCT - Other (Waitlist, placebo, healthy controls)
	Gaebel, 2017 #4547			Possemato, 2010	48											RCT - Other (Waitlist, placebo, healthy controls)
	Gaebel, 2017 #4547			Possemato, 2016	20											RCT - Other (Waitlist, placebo, healthy controls)
	Gaebel, 2017 #4547			Reger, 2015	2											Observational
	Gaebel, 2017 #4547			Spence, 2011												RCT - Other (Waitlist, placebo, healthy controls)
	Gaebel, 2017 #4547			Spence, 2014	125											RCT - Other (Waitlist, placebo, healthy controls)
	Gaebel, 2017 #4547			Steinmetz, 2012												RCT - Other (Waitlist, placebo, healthy controls)
	Gaebel, 2017 #4547			Stockton, 2014	24											RCT - Other (Waitlist, placebo, healthy controls)
	Gaebel, 2017 #4547			Wagner, 2012	42											RCT - Other (Waitlist, placebo, healthy controls)
	Gaebel, 2017 #4547			Wagner, 2012												RCT - Other (Waitlist, placebo, healthy controls)
	Gaebel, 2017 #4547			Wang, 2013												RCT - Other (Waitlist, placebo, healthy controls)
	Gaebel, 2017 #4547			Winzelberg, 2003	151											RCT - Other (Waitlist, placebo, healthy controls)
	Gaebel, 2017 #4547	Griffiths, 2006	15													Observational	2
	Gaebel, 2017 #4547	Gros, 2012	82													Observational
	Gaebel, 2017 #4547	Hassija, 2011	15													Observational
	Gaebel, 2017 #4547	Jang, 2013	12													Observational
	Gerardi, 2010 #4514									No primary literature reported							Not reported	0.166667	Virtual reality exposure therapy appears to be effective for anxiety, phobias, and PTSD, but there are concerns about motion sickness.
	Gilmore, 2017 #4502					Battaglia, 2016	178									RCT - Other (Waitlist, placebo, healthy controls)	1.5	1	Online and mobile interventions are effective to treat PTSD-substance use comorbidities (assumes practitioner guidance).
	Gilmore, 2017 #4502					Hertzberg, 2013	22									RCT - Other (Waitlist, placebo, healthy controls)
	Gilmore, 2017 #4502			Acierno, 2003	226											RCT - Other (Waitlist, placebo, healthy controls)	1.5
	Gilmore, 2017 #4502			Brief, 2013	600											RCT - Other (Waitlist, placebo, healthy controls)
	Gilmore, 2017 #4502			Cucciare, 2013	167											RCT - Other (Waitlist, placebo, healthy controls)
	Gilmore, 2017 #4502			Resnick, 2007	225											RCT - Other (Waitlist, placebo, healthy controls)
	Gilmore, 2017 #4502	Bottche, 2014	51													RCT - Other (Waitlist, placebo, healthy controls)	1.5
	Goncalves, 2012 #4833									No primary literature reported							2	1	Virtual reality exposure therapy for PTSD has similar effectiveness and dropout rates comapred to face-to-face, but this area is under-searched.
	Griffiths, 2010 #4546			Andersson, 2006												RCT - Other (Waitlist, placebo, healthy controls)	3	2	Internet interventions without practitioner guidance (or supplementary to usual care) may have a small positive effect for depression and anxiety.
	Griffiths, 2010 #4546			Billings, 2008	98											RCT - Other (Waitlist, placebo, healthy controls)
	Griffiths, 2010 #4546			Carlbring, 2001												RCT - Other (Waitlist, placebo, healthy controls)
	Griffiths, 2010 #4546			Carlbring, 2006												RCT - Other (Waitlist, placebo, healthy controls)
	Griffiths, 2010 #4546			Carlbring, 2007												RCT - Other (Waitlist, placebo, healthy controls)
	Griffiths, 2010 #4546			Christensen, 2004	525											RCT - Other (Waitlist, placebo, healthy controls)
	Griffiths, 2010 #4546			Clarke, 2002	299											RCT - Treatment As Usual
	Griffiths, 2010 #4546			Clarke, 2005	255											RCT - Treatment As Usual
	Griffiths, 2010 #4546			Griffiths, 2004												RCT - Other (Waitlist, placebo, healthy controls)
	Griffiths, 2010 #4546			Hirai, 2005	36											RCT - Other (Waitlist, placebo, healthy controls)
	Griffiths, 2010 #4546			Klein, 2001												RCT - Other (Waitlist, placebo, healthy controls)
	Griffiths, 2010 #4546			Klein, 2006												RCT - Treatment As Usual
	Griffiths, 2010 #4546			Knaevelsrud, 2007	96											RCT - Other (Waitlist, placebo, healthy controls)
	Griffiths, 2010 #4546			Lange, 2001	30											RCT - Other (Waitlist, placebo, healthy controls)
	Griffiths, 2010 #4546			Lange, 2003												RCT - Other (Waitlist, placebo, healthy controls)
	Griffiths, 2010 #4546			Mackinnon, 2008												RCT - Other (Waitlist, placebo, healthy controls)
	Griffiths, 2010 #4546			March, 2009												RCT - Other (Waitlist, placebo, healthy controls)
	Griffiths, 2010 #4546			Meyer, 2009												RCT - Treatment As Usual
	Griffiths, 2010 #4546			Patten, 2003	786											RCT - Treatment As Usual
	Griffiths, 2010 #4546			Perini, 2009												RCT - Other (Waitlist, placebo, healthy controls)
	Griffiths, 2010 #4546			Richards, 2006												RCT - Other (Waitlist, placebo, healthy controls)
	Griffiths, 2010 #4546			Spek, 2007												RCT - Treatment As Usual
	Griffiths, 2010 #4546			Spek, 2008												RCT - Treatment As Usual
	Griffiths, 2010 #4546			Spence, 2006	309											RCT - Other (Waitlist, placebo, healthy controls)
	Griffiths, 2010 #4546			Titov, 2008												RCT - Other (Waitlist, placebo, healthy controls)
	Griffiths, 2010 #4546			Titov, 2008												RCT - Other (Waitlist, placebo, healthy controls)
	Griffiths, 2010 #4546			Titov, 2008												RCT - Other (Waitlist, placebo, healthy controls)
	Griffiths, 2010 #4546			van Straten, 2008	213											RCT - Other (Waitlist, placebo, healthy controls)
	Griffiths, 2010 #4546			Warmerdam, 2008	263											RCT - Treatment As Usual
	Grist, 2019 #4286			Bar-Haim, 2011	35											RCT - Other (Waitlist, placebo, healthy controls)	2	1	Computerized interventions for depression and anxiety in adolescents and children are effective (dependent on type of therapy) compared to waitlist.
	Grist, 2019 #4286			Canaughton, 2017	42											RCT - Other (Waitlist, placebo, healthy controls)
	Grist, 2019 #4286			De Voogd, 2017	70											RCT - Other (Waitlist, placebo, healthy controls)
	Grist, 2019 #4286			Fitzgerald, 2016	120											RCT - Other (Waitlist, placebo, healthy controls)
	Grist, 2019 #4286			Fu, 2013	28											RCT - Other (Waitlist, placebo, healthy controls)
	Grist, 2019 #4286			Hock, 2012	45											RCT - Other (Waitlist, placebo, healthy controls)
	Grist, 2019 #4286			Ip, 2016	257											RCT - Other (Waitlist, placebo, healthy controls)
	Grist, 2019 #4286			Le Moult, 2017	46											RCT - Other (Waitlist, placebo, healthy controls)
	Grist, 2019 #4286			Lenhard, 2017	67											RCT - Other (Waitlist, placebo, healthy controls)
	Grist, 2019 #4286			March, 2009	73											RCT - Other (Waitlist, placebo, healthy controls)
	Grist, 2019 #4286			Merry, 2012	187											RCT - Treatment As Usual
	Grist, 2019 #4286			Merry, 2012b												RCT - Other (Waitlist, placebo, healthy controls)
	Grist, 2019 #4286			Muris, 1998	26											RCT - Treatment As Usual
	Grist, 2019 #4286			Pergamin-1t, 2016	67											RCT - Treatment As Usual
	Grist, 2019 #4286			Poppelaars, 2016	101											RCT - Other (Waitlist, placebo, healthy controls)
	Grist, 2019 #4286			Rickhi, 2015												RCT - Other (Waitlist, placebo, healthy controls)
	Grist, 2019 #4286			Schleider, 2017	96											RCT - Other (Waitlist, placebo, healthy controls)
	Grist, 2019 #4286			Scholten, 2016	138											RCT - Other (Waitlist, placebo, healthy controls)
	Grist, 2019 #4286			Schoneveld, 2016	124											RCT - Other (Waitlist, placebo, healthy controls)
	Grist, 2019 #4286			Schoneveld, 2017	174											RCT - Other (Waitlist, placebo, healthy controls)
	Grist, 2019 #4286			Smith, 2015	112											RCT - Other (Waitlist, placebo, healthy controls)
	Grist, 2019 #4286			Spence, 2011	115											RCT - Other (Waitlist, placebo, healthy controls)
	Grist, 2019 #4286			Spence, 2017	125											RCT - Other (Waitlist, placebo, healthy controls)
	Grist, 2019 #4286			Sportel, 2013	240											RCT - Other (Waitlist, placebo, healthy controls)
	Grist, 2019 #4286			Stasiak, 2014	34											RCT - Treatment As Usual
	Grist, 2019 #4286			Steallard, 2011'	20											RCT - Other (Waitlist, placebo, healthy controls)
	Grist, 2019 #4286			Tillfors, 2011												RCT - Other (Waitlist, placebo, healthy controls)
	Grist, 2019 #4286			Vigerland, 2016a	93											RCT - Other (Waitlist, placebo, healthy controls)
	Grist, 2019 #4286			Wannachaiyakul, 2017	84											RCT - Other (Waitlist, placebo, healthy controls)
	Grist, 2019 #4286			Waters, 2013	37											RCT - Other (Waitlist, placebo, healthy controls)
	Grist, 2019 #4286			Waters, 2015	59											RCT - Other (Waitlist, placebo, healthy controls)
	Grist, 2019 #4286			Waters, 2016	41											RCT - Other (Waitlist, placebo, healthy controls)
	Grist, 2019 #4286			Wright, 2017												RCT - Other (Waitlist, placebo, healthy controls)
	Grist, 2019 #4286			Wuthrich, 2012	42											RCT - Other (Waitlist, placebo, healthy controls)
	Grist, 2019 #4286			Yang, 2016	45											RCT - Other (Waitlist, placebo, healthy controls)
	Grossman, 2020 #6368					No primary literature reported											Not reported	0.111111	Mobile apps may improve mental health care for patients with anxiety and depression.
	Guaiana, 2020 #6403	Choi, 2014	121													RCT - Treatment As Usual	Not reported	1	Video call may be effective, but requires more high quality evidence and comparison to TAU.
	Guaiana, 2020 #6403	Chong, 2012	167													RCT - Treatment As Usual
	Guaiana, 2020 #6403	Moreno, 2012														RCT - Treatment As Usual
	Guaiana, 2020 #6403	Egede, 2015	241													RCT - Treatment As Usual
	Guaiana, 2020 #6403	Egede, 2016														RCT - Treatment As Usual
	Guaiana, 2020 #6403	Egede, 2017														RCT - Treatment As Usual
	Guaiana, 2020 #6403	Egede, 2018														RCT - Treatment As Usual
	Guaiana, 2020 #6403	Fortney, 2007	395													RCT - Treatment As Usual
	Guaiana, 2020 #6403	Fortney, 2011														RCT - Treatment As Usual
	Guaiana, 2020 #6403	Fortney, 2013	364													RCT - Treatment As Usual
	Guaiana, 2020 #6403	Pyne, 2015														RCT - Treatment As Usual
	Guaiana, 2020 #6403	Luxton, 2016	121													RCT - Treatment As Usual
	Guaiana, 2020 #6403	Smolenski, 2017														RCT - Treatment As Usual
	Guaiana, 2020 #6403	Ruskin, 2014	119													RCT - Treatment As Usual
	Herbst, 2012 #4512			Bachofen, 1999	21											Observational	3	1	Voice or video call and computer based interventions are effective to treat OCD.
	Herbst, 2012 #4512			Baer, 1987; 1988	1											Observational
	Herbst, 2012 #4512			Clark, 1998	25											Observational
	Herbst, 2012 #4512			Fritzler, 1997	12											RCT - Other (Waitlist, placebo, healthy controls)
	Herbst, 2012 #4512			Gilliam, 2010	14											Observational
	Herbst, 2012 #4512			Greist, 2002	218											RCT - Other (Waitlist, placebo, healthy controls)
	Herbst, 2012 #4512			Kenwright, 2005	44											RCT - Other (Waitlist, placebo, healthy controls)
	Herbst, 2012 #4512			Marks, 1998	63											Observational
	Herbst, 2012 #4512			Marks, 2003	16											Observational
	Herbst, 2012 #4512			Moritz, 2007	38											Observational
	Herbst, 2012 #4512			Moritz, 2010	86											RCT - Other (Waitlist, placebo, healthy controls)
	Herbst, 2012 #4512			Moritz, 2011	70											RCT - Other (Waitlist, placebo, healthy controls)
	Herbst, 2012 #4512			Tolin, 2005	11											RCT - Other (Waitlist, placebo, healthy controls)
	Herbst, 2012 #4512	Duhamel, 2010	81													RCT - Other (Waitlist, placebo, healthy controls)	3
	Herbst, 2012 #4512	Marchand, 2011	48													RCT - Other (Waitlist, placebo, healthy controls)
	Herbst, 2012 #4512	Miller, 2016	74													RCT - Treatment As Usual
	Herbst, 2012 #4512	Morland, 2013	74													RCT - Treatment As Usual
	Herbst, 2012 #4512	Morland, 2014														RCT - Treatment As Usual
	Herbst, 2012 #4512	Smolenski, 2017	121													RCT - Other (Waitlist, placebo, healthy controls)
	Herbst, 2012 #4512											Muroff, 2010	73			RCT - Other (Waitlist, placebo, healthy controls)
	Hidalgo-Mazzei, 2020 #6384					No primary literature reported											Not reported	0.19	Some mobile apps are effective, but moer development, research and rapid porogress is needed.
	Hollis, 2017 #4476			Kass, 2014	151												1	1	Digital tools to treat mood and anxiety may be effective, but studies are small, not blinded, short term follow up, and need to specify practitioner guidance.
	Hollis, 2017 #4476			Kramer, 2014	263
	Hollis, 2017 #4476			Lillevol, 2014	775
	Hollis, 2017 #4476			Melnyk, 2015	121
	Hollis, 2017 #4476			Ruggierro, 2015	987
	Hollis, 2017 #4476			Saekow, 2015	65
	Hollis, 2017 #4476			Saulsberry	84
	Hollis, 2017 #4476			Sethi, 2013												Not reported
	Hollis, 2017 #4476			Shechner, 2014	63											Not reported
	Hollis, 2017 #4476			Smith, 2015
	Hollis, 2017 #4476			Sportel, 2013												Not reported
	Hollis, 2017 #4476			Stasiak, 2014												Not reported
	Hollis, 2017 #4476			Storch, 2015	100
	Hollis, 2017 #4476			Vigerland, 2016	93											RCT - Other (Waitlist, placebo, healthy controls)
	Hollis, 2017 #4476			Wong, 2014	976											Not reported
	Hollis, 2017 #4476			Yang, 2015	77											Not reported
	Holmes, 2019 #4606					No primary literature reported											2	1	Mobile and online delivery is effective and increases access, but requires furhter development and longitidunal follow-up.
	Horigome, 2020 #6369									Anderson, 2007	11					Observational	1	1	Virtual reality is promising for social anxiety disorder, but more high quality studies are needed
	Horigome, 2020 #6369									Anderson, 2013	58					RCT - Other (Waitlist, placebo, healthy controls)
	Horigome, 2020 #6369									Anderson, 2017	28					RCT - Other (Waitlist, placebo, healthy controls)
	Horigome, 2020 #6369									Bouchard, 2017	59					RCT - Other (Waitlist, placebo, healthy controls)
	Horigome, 2020 #6369									Denizci, 2019	14					RCT - Other (Waitlist, placebo, healthy controls)
	Horigome, 2020 #6369									Gebara, 2016	25					Observational
	Horigome, 2020 #6369									Garaets, 2019	15					Observational
	Horigome, 2020 #6369									Grillon, 2006	10					Observational
	Horigome, 2020 #6369									Harris, 2002	17					RCT - Other (Waitlist, placebo, healthy controls)
	Horigome, 2020 #6369									Kampmann, 2016a	60					RCT - Other (Waitlist, placebo, healthy controls)
	Horigome, 2020 #6369									Kim, 2017	48					RCT - Other (Waitlist, placebo, healthy controls)
	Horigome, 2020 #6369									Klinger, 2005	36					RCT - Other (Waitlist, placebo, healthy controls)
	Horigome, 2020 #6369									Kovar, 2018	10					Observational
	Horigome, 2020 #6369									Lister, 2010	20					RCT - Other (Waitlist, placebo, healthy controls)
	Horigome, 2020 #6369									North, 1998	16					Observational
	Horigome, 2020 #6369									Robillard, 2010	45					RCT - Other (Waitlist, placebo, healthy controls)
	Horigome, 2020 #6369									Roy, 2003	10					Observational
	Horigome, 2020 #6369									Safir, 2012	49					RCT - Other (Waitlist, placebo, healthy controls)
	Horigome, 2020 #6369									Stupar-Rutenfrans, 2017	38					Observational
	Horigome, 2020 #6369									Wallach, 2009	112					RCT - Other (Waitlist, placebo, healthy controls)
	Horigome, 2020 #6369									Wallach, 2011	78					RCT - Other (Waitlist, placebo, healthy controls)
	Horigome, 2020 #6369									Yuen, 2019	26					Observational
	Hussain-Shamsy, 2020 #6358					Jareethum, 2008	68									Not reported	Not reported	1	Mobile health is an up and coming technology, but more reliable research is needed.
	Hussain-Shamsy, 2020 #6358					Song, 2013	40									Not reported
	Hussain-Shamsy, 2020 #6358					Davis, 2014	68									Not reported
	Hussain-Shamsy, 2020 #6358					Dennis-Tiwary, 2017	33									Not reported
	Hussain-Shamsy, 2020 #6358					Dalton, 2018	124									Not reported
	Hussain-Shamsy, 2020 #6358					McCarter, 2018	538									Not reported
	Hussain-Shamsy, 2020 #6358					Biggs, 2018	Not reported									Not reported
	Hussain-Shamsy, 2020 #6358					Chyzzy, 2019	40									Not reported
	Iakimova, 2017 #4549			No primary literature reported													Not reported	0.125	Computerized CBT may be effective but lacks personalization.
	Jones, 2020 #6361																Not reported	1	Virtual delivery is as effective as in person therapy, but research regarding harm, privacy, security, and preferences is lacking.
	Kampmann, 2016 #4834									Anderson, 2013	97					RCT - Treatment As Usual	2	1	Cognitive bias modification was not more effective than controls, internet CBT and virtual reality exposure therapy were more effective than controls and iCBT was more effective than face to face, with VRET was equivalent.
	Kampmann, 2016 #4834									Bouchard, 2011	59					RCT - Treatment As Usual
	Kampmann, 2016 #4834									Kampmann, 2016						RCT - Treatment As Usual
	Kampmann, 2016 #4834			Amir, 2009	48											RCT - Other (Waitlist, placebo, healthy controls)	2
	Kampmann, 2016 #4834			Andersson, 2006												RCT - Other (Waitlist, placebo, healthy controls)
	Kampmann, 2016 #4834			Andersson, 2012												RCT - Other (Waitlist, placebo, healthy controls)
	Kampmann, 2016 #4834			Andrews, 2011	37											RCT - Treatment As Usual
	Kampmann, 2016 #4834			Asnaani, 2014	50											RCT - Other (Waitlist, placebo, healthy controls)
	Kampmann, 2016 #4834			Beard, 2011	32											RCT - Other (Waitlist, placebo, healthy controls)
	Kampmann, 2016 #4834			Berger, 2009												RCT - Other (Waitlist, placebo, healthy controls)
	Kampmann, 2016 #4834			Berger, 2011	81											RCT - Other (Waitlist, placebo, healthy controls)
	Kampmann, 2016 #4834			Boettcher, 2012	68											RCT - Other (Waitlist, placebo, healthy controls)
	Kampmann, 2016 #4834			Boettcher, 2013	86											RCT - Other (Waitlist, placebo, healthy controls)
	Kampmann, 2016 #4834			Boettcher, 2014	133											RCT - Other (Waitlist, placebo, healthy controls)
	Kampmann, 2016 #4834			Botella, 2011	127											RCT - Treatment As Usual
	Kampmann, 2016 #4834			Bunnell, 2013	32											RCT - Treatment As Usual
	Kampmann, 2016 #4834			Carlbring, 2007												RCT - Other (Waitlist, placebo, healthy controls)
	Kampmann, 2016 #4834			Carlbring, 2012	79											RCT - Other (Waitlist, placebo, healthy controls)
	Kampmann, 2016 #4834			Carleton, 2015	117											RCT - Other (Waitlist, placebo, healthy controls)
	Kampmann, 2016 #4834			Furmark, 2009	235											RCT - Treatment As Usual
	Kampmann, 2016 #4834			Gallego, 2011	41											RCT - Other (Waitlist, placebo, healthy controls)
	Kampmann, 2016 #4834			Hedman, 2011	126											RCT - Treatment As Usual
	Kampmann, 2016 #4834			Hedman, 2014												RCT - Treatment As Usual
	Kampmann, 2016 #4834			Heeren, 2012	40											RCT - Other (Waitlist, placebo, healthy controls)
	Kampmann, 2016 #4834			Johnson, 2011	139											RCT - Other (Waitlist, placebo, healthy controls)
	Kampmann, 2016 #4834			Lopez, 2014	66											RCT - Other (Waitlist, placebo, healthy controls)
	Kampmann, 2016 #4834			Neubauer, 2013	59											RCT - Other (Waitlist, placebo, healthy controls)
	Kampmann, 2016 #4834			Rapee, 2013	134											RCT - Other (Waitlist, placebo, healthy controls)
	Kampmann, 2016 #4834			Smitdt, 2009	39											RCT - Other (Waitlist, placebo, healthy controls)
	Kampmann, 2016 #4834			Tillfors, 2008	38											RCT - Treatment As Usual
	Kampmann, 2016 #4834			Titov, 2008												RCT - Other (Waitlist, placebo, healthy controls)
	Kampmann, 2016 #4834			Titov, 2008b	98											RCT - Other (Waitlist, placebo, healthy controls)
	Kampmann, 2016 #4834			Titov, 2009												RCT - Other (Waitlist, placebo, healthy controls)
	Kampmann, 2016 #4834			Titov, 2009b												RCT - Other (Waitlist, placebo, healthy controls)
	Kampmann, 2016 #4834			Titov, 2010												RCT - Other (Waitlist, placebo, healthy controls)
	Kampmann, 2016 #4834			Titov, 2010b												RCT - Other (Waitlist, placebo, healthy controls)
	Karyotaki, 2017 #4824			No primary literature reported, provides totall numbers not individual studies (16 studies, 3550 Patient (number))													Not reported	1	Internet CBT is effective to treat depression with minor methodological limitations in the literature.
	Karyotaki, 2018 #4310			Berger, 2011												RCT - Other (Waitlist, placebo, healthy controls)	1	1	Internet CBT is effective to treat depression with minor methodological limitations in the literature.
	Karyotaki, 2018 #4310			Christensen, 2004												RCT - Other (Waitlist, placebo, healthy controls)
	Karyotaki, 2018 #4310			de Graaf, 2009												RCT - Treatment As Usual
	Karyotaki, 2018 #4310			Farrer, 2011												RCT - Treatment As Usual
	Karyotaki, 2018 #4310			Gilbody, 2015	691											RCT - Treatment As Usual
	Karyotaki, 2018 #4310			Kleiboer, 2015												RCT - Other (Waitlist, placebo, healthy controls)
	Karyotaki, 2018 #4310			Klein, 2016	379											RCT - Other (Waitlist, placebo, healthy controls)
	Karyotaki, 2018 #4310			Meyer, 2009												RCT - Treatment As Usual
	Karyotaki, 2018 #4310			Meyer, 2015	163											RCT - Treatment As Usual
	Karyotaki, 2018 #4310			Mira, 2017	124											RCT - Other (Waitlist, placebo, healthy controls)
	Karyotaki, 2018 #4310			Moritz, 2012	210											RCT - Other (Waitlist, placebo, healthy controls)
	Karyotaki, 2018 #4310			Phillips, 2014												RCT - Treatment As Usual
	Karyotaki, 2018 #4310			Spek, 2007												RCT - Treatment As Usual
	Kendall, 2011 #4520			No primary literature reported													Not reported	0.166667	Computer CBT may be effective to treat anxiety in youth.
	Kothgassner, 2021 #6395									Gutierrez-Madonado, 2009	36					RCT - Other (Waitlist, placebo, healthy controls)	2	1	Virtual reality may be effective to treat anxiety in youth, but more research is needed.
	Kothgassner, 2021 #6395									St-Jacques, 2010	31					RCT - Other (Waitlist, placebo, healthy controls)
	Kothgassner, 2021 #6395									Kahlon, 2019	27					Observational
	Kothgassner, 2021 #6395									Servera, 2019	6					Observational
	Kothgassner, 2021 #6395									Parrish, 2016	41					Observational
	Kruse, 2018 #4505	No primary literature reported		No primary literature reported													Not reported	1	Voice and video call is effective, feasible, and beneficial to treat verterans with PTSD.
	Lee, 2016 #4524			Danaher, 2013	53											Observational	2	1	Online therapies are effective for perinatal depression, but more research is needed.
	Lee, 2016 #4524			Kersting, 2013												RCT - Other (Waitlist, placebo, healthy controls)
	Lee, 2016 #4524			O'Mahen, 2013	910											RCT - Treatment As Usual
	Lee, 2016 #4524			O'Mahen, 2014	83											RCT - Treatment As Usual
	Lenferink, 2020 #6364	Spence, 2013	Not Reported													Observational	Not reported	0.17	Digital EMDR is similar to in person, but only one study was included, so more research is needed.
	Ling, 2014 #4835									Alsina-Junet, 2011	68					Not reported	3	1	Virtual reality exposure therapy studies yield mixed results, but are effective when taken together.
	Ling, 2014 #4835									Alsina-Junet, 2011b	142					Not reported
	Ling, 2014 #4835									Bouchard, 2006						Not reported
	Ling, 2014 #4835									Bouchard, 2008	31					Not reported
	Ling, 2014 #4835									Bruce, 2009	16					Not reported
	Ling, 2014 #4835									Freier, 2010	9					Not reported
	Ling, 2014 #4835									Freier, 2010b	10					Not reported
	Ling, 2014 #4835									Gamito, 2008	46					RCT - Other (Waitlist, placebo, healthy controls)
	Ling, 2014 #4835									Hartando, 2012	8					Not reported
	Ling, 2014 #4835									Hartando, 2012b	8					Not reported
	Ling, 2014 #4835									Hartando, 2012c	8					Not reported
	Ling, 2014 #4835									Hartando, 2012d	16					Not reported
	Ling, 2014 #4835									Hartando, 2012e	24					Not reported
	Ling, 2014 #4835									Hartando, 2012f	24					Not reported
	Ling, 2014 #4835									Hoekstra, 2012	7					Not reported
	Ling, 2014 #4835									Hoekstra, 2012b	11					Not reported
	Ling, 2014 #4835									Hoekstra, 2012c	7					Not reported
	Ling, 2014 #4835									Hoffman, 2003						Not reported
	Ling, 2014 #4835									Hoffman, 2003b	6					Not reported
	Ling, 2014 #4835									Juan, 2005	9					Not reported
	Ling, 2014 #4835									Juan, 2009	12					Not reported
	Ling, 2014 #4835									Juan, 2009b	13					Not reported
	Ling, 2014 #4835									Juan, 2010	10					Not reported
	Ling, 2014 #4835									Juan, 2010b	10					Not reported
	Ling, 2014 #4835									Kim, 2008	33					Not reported
	Ling, 2014 #4835									Krijn, 2004						Not reported
	Ling, 2014 #4835									Krijn, 2004b	10					Not reported
	Ling, 2014 #4835									Laframboise, 2006	22					Not reported
	Ling, 2014 #4835									Ling, 2012						Not reported
	Ling, 2014 #4835									Ling, 2012b	44					Not reported
	Ling, 2014 #4835									Malbos, 2008	6					Not reported
	Ling, 2014 #4835									Malbos, 2013						Not reported
	Ling, 2014 #4835									Malbos, 2013b	9					Not reported
	Ling, 2014 #4835									Meehan, 2003	82					Not reported
	Ling, 2014 #4835									Meehan, 2003b	82					Not reported
	Ling, 2014 #4835									Morina, 2012	21					Not reported
	Ling, 2014 #4835									Pallavicini, 2013	39					Not reported
	Ling, 2014 #4835									Price, 2007	36					RCT - Other (Waitlist, placebo, healthy controls)
	Ling, 2014 #4835									Price, 2011						RCT - Other (Waitlist, placebo, healthy controls)
	Ling, 2014 #4835									Regenbrecht, 1998	37					Not reported
	Ling, 2014 #4835									Robillard, 2003	13					Not reported
	Ling, 2014 #4835									Robillard, 2003b	13					RCT - Treatment As Usual
	Ling, 2014 #4835									Schuemie, 2000	6					Not reported
	Ling, 2014 #4835									Schuemie, 2000b	10					Not reported
	Ling, 2014 #4835									Schuemie, 2005	13					Not reported
	Ling, 2014 #4835									Schuemie, 2005b	14					Not reported
	Ling, 2014 #4835									Schuemie, 2005c	14					Not reported
	Ling, 2014 #4835									Suied, 2013	10					Not reported
	Ling, 2014 #4835									Taffou, 2012	9					Not reported
	Ling, 2014 #4835									Taffou, 2013	9					Not reported
	Ling, 2014 #4835									Taffou, 2013b	10					Not reported
	Ling, 2014 #4835									Villaniet, 2012	20					Not reported
	Lognoul, 2020									No primary literature reported						Not reported	Not reported	0.13	Virtual reality exposure is promising and may be better than alternatives, but more research and development is needed to address a greater variety of phobias and anxieties.
	Loo Gee, 2016 #4527					Evaluated mobile apps										Not reported	1	1	Mobile delivery of ecological momentary interventions is effective for generalized anxiety, mixed for panic disorders, and not effective for social anxiety compared to controls.
	Loughnan, 2019 #4284			Danaher, 2013												Observational	3	1	Internet delivered psycholoogical interventions appear improve anxiety and depression in perinatal women, but more research is needed.
	Loughnan, 2019 #4284			Forsell, 2017	42											RCT - Treatment As Usual
	Loughnan, 2019 #4284			Milgrom, 2016												RCT - Treatment As Usual
	Loughnan, 2019 #4284			Nieminen, 2016												Not reported
	Loughnan, 2019 #4284			O'Mahen, 2013												RCT - Treatment As Usual
	Loughnan, 2019 #4284			O'Mahen, 2014												RCT - Treatment As Usual
	Loughnan, 2019 #4284			Pugh, 2016												RCT - Other (Waitlist, placebo, healthy controls)
	Lowther, 2014 #4533			Bar-Haim, 2011												RCT - Other (Waitlist, placebo, healthy controls)	3	1	Attentional bias modification has varied techniques that cannot be ccombined in a meta-analysis. While this is promissing more rigorous research is needed to establish this digital therapeutic intervention.
	Lowther, 2014 #4533			Britton, 2013	69											RCT - Treatment As Usual
	Lowther, 2014 #4533			Coward, 2011	3											Observational
	Lowther, 2014 #4533			Eldar, 2008	26											Observational
	Lowther, 2014 #4533			Eldar, 2012	40											RCT - Treatment As Usual
	Lowther, 2014 #4533			Pitica, 2010	4											Observational
	Lowther, 2014 #4533			Riemann, 2013	42											RCT - Other (Waitlist, placebo, healthy controls)
	Lowther, 2014 #4533			Rozenman, 2011	16											Observational
	Maples-Keller, 2017#4836									No primary literature reported							Not reported	0.166667	Virtual reality exposure therapy studies appear to be effective or at least promising for specific phobias, social anxiety disorder, post tarumatic stress disorder, panic disorder, generalized anxiety disorder, obsessive compulsive disorder, schizophrenia, chronic pain, addiction, eating disorders and autism, but require further development and research
	Martinez, 2018 #4500			Systematic review, reported 6 studies but not study details													3	1	Internet based prevention of depression appears to be useful and acceptable, but little research is available.
	McCann, 2014 #4837									Banos, 2011						RCT - Treatment As Usual	1	1	Virtual reality exposure therapy may be effective to treat anxiety disorders, but requries further research.
	McCann, 2014 #4837									Botella, 2007						RCT - Treatment As Usual
	McCann, 2014 #4837									Choi, 2005						RCT - Treatment As Usual
	McCann, 2014 #4837									Emmelkamp, 2002						RCT - Treatment As Usual
	McCann, 2014 #4837									Gamito, 2010						RCT - Other (Waitlist, placebo, healthy controls)
	McCann, 2014 #4837									Garcia-Palacios, 2002						RCT - Other (Waitlist, placebo, healthy controls)
	McCann, 2014 #4837									Gorini, 2010	20					RCT - Other (Waitlist, placebo, healthy controls)
	McCann, 2014 #4837									Gutierrez-Madonado, 2009	36					RCT - Other (Waitlist, placebo, healthy controls)
	McCann, 2014 #4837									Harris, 2002	14					RCT - Other (Waitlist, placebo, healthy controls)
	McCann, 2014 #4837									Krijn, 2004						RCT - Other (Waitlist, placebo, healthy controls)
	McCann, 2014 #4837									Krijn, 2007						RCT - Treatment As Usual
	McCann, 2014 #4837									Maltby, 2002						RCT - Other (Waitlist, placebo, healthy controls)
	McCann, 2014 #4837									McLay, 2011						RCT - Treatment As Usual
	McCann, 2014 #4837									Michaliszyn, 2010						RCT - Treatment As Usual
	McCann, 2014 #4837									Muhlberger, 2003						RCT - Other (Waitlist, placebo, healthy controls)
	McCann, 2014 #4837									Pelissolo, 2012						RCT - Treatment As Usual
	McCann, 2014 #4837									Price, 2011	90					RCT - Other (Waitlist, placebo, healthy controls)
	McCann, 2014 #4837									Ready, 2010						RCT - Treatment As Usual
	McCann, 2014 #4837									Robillard, 2010						RCT - Treatment As Usual
	McCann, 2014 #4837									Rothbaum, 1995						RCT - Other (Waitlist, placebo, healthy controls)
	McCann, 2014 #4837									Rothbaum, 2000						RCT - Treatment As Usual
	McCann, 2014 #4837									Rothbaum, 2006						RCT - Treatment As Usual
	McCann, 2014 #4837									St-Jacques, 2010	31					RCT - Treatment As Usual
	McCann, 2014 #4837									Trotella-Feliu, 2011	60					RCT - Treatment As Usual
	McCann, 2014 #4837									Vincelli, 2003	12					RCT - Treatment As Usual
	McCann, 2014 #4837									Wallach, 2003	88					RCT - Treatment As Usual
	McCann, 2014 #4837									Wiederhold, 2002						RCT - Treatment As Usual
	McLean, 2021 #6423	Anderson, 2017	Not Reported													Observational	2.18	1	Telephone and video call are as effective as TAU
	McLean, 2021 #6423	Comer, 2017a	22													RCT - Treatment As Usual
	McLean, 2021 #6423	Comer, 2017b	40													RCT - Treatment As Usual
	McLean, 2021 #6423	Dadds, 2019	73													RCT - Treatment As Usual
	McLean, 2021 #6423	Davis, 2016	103													RCT - Treatment As Usual
	McLean, 2021 #6423	Davis, 2013	58													RCT - Treatment As Usual
	McLean, 2021 #6423	Glueckauf, 2002	27													RCT - Treatment As Usual
	McLean, 2021 #6423	Glynn, 2010	42													RCT - Treatment As Usual
	McLean, 2021 #6423	McGrath, 2011	243													RCT - Treatment As Usual
	McLean, 2021 #6423	Narad, 2015	132													RCT - Treatment As Usual
	McLean, 2021 #6423	Rayner, 2016	13													Observational
	McLean, 2021 #6423	Rotondi, 2005	51													RCT - Treatment As Usual
	McLean, 2021 #6423	Sibley, 2017	20													Observational
	McLean, 2021 #6423	Stormshak, 2019	322													RCT - Other (Waitlist, placebo, healthy controls)
	McLean, 2021 #6423	Vander Stoep, 2017	223													RCT - Treatment As Usual
	McLean, 2021 #6423	Wade, 2006	39													RCT - Treatment As Usual
	McLean, 2021 #6423	Wade, 2019	150													RCT - Treatment As Usual
	McLean, 2021 #6423	Wade, 2015	132													RCT - Treatment As Usual
	McLean, 2021 #6423	Wade, 2018	152													RCT - Treatment As Usual
	McLean, 2021 #6423	Williams, 2016	12													RCT - Treatment As Usual
	Melville, 2010 #4554			Andersson, 2002	109											Not reported	1	0.708333	Drop out for internet based treatment is hugely variable, likely due to differences in therapist contact.
	Melville, 2010 #4554			Andersson, 2011	55											Not reported
	Melville, 2010 #4554			Carlbring, 2001												Not reported
	Melville, 2010 #4554			Carlbring, 2003	22											Not reported
	Melville, 2010 #4554			Carlbring, 2005												Not reported
	Melville, 2010 #4554			Carlbring, 2006	60											Not reported
	Melville, 2010 #4554			Carlbring, 2007	126											Not reported
	Melville, 2010 #4554			Kenwright, 2004	11											Not reported
	Melville, 2010 #4554			Klein, 2001												Not reported
	Melville, 2010 #4554			Klein, 2006												Not reported
	Melville, 2010 #4554			Knaevelsrud, 2007												Not reported
	Melville, 2010 #4554			Lange, 2001												Not reported
	Melville, 2010 #4554			Lange, 2003												Not reported
	Melville, 2010 #4554			Langee, 2000	24											Not reported
	Melville, 2010 #4554			Nevronen, 2006	40											Not reported
	Melville, 2010 #4554			Richards, 2002	14											Not reported
	Melville, 2010 #4554			Richards, 2006												Not reported
	Melville, 2010 #4554			Schneider, 2005	68											Not reported
	Melville, 2010 #4554			Strom, 2004	109											Not reported
	Morimoto, 2012 #4537			No primary literature reported				No primary literature reported									Not reported	0.166667	Cognitive remediation/training in geriatric depression is not effective.
	Morina, 2015 #4838									Bouchard, 2006	11					Not reported	2.5	0.962963	Virtual reality exposure therapy is effective compared to control for specific phobias.
	Morina, 2015 #4838									Coelho, 2008	15					RCT - Treatment As Usual
	Morina, 2015 #4838									Cote, 2005	28					Not reported
	Morina, 2015 #4838									Emmelkamp, 2002						RCT - Treatment As Usual
	Morina, 2015 #4838									Garcia-Palacios, 2002						RCT - Other (Waitlist, placebo, healthy controls)
	Morina, 2015 #4838									Krijn, 2004						RCT - Other (Waitlist, placebo, healthy controls)
	Morina, 2015 #4838									Maltby, 2002						RCT - Other (Waitlist, placebo, healthy controls)
	Morina, 2015 #4838									Michaliszyn, 2010						RCT - Treatment As Usual
	Morina, 2015 #4838									Muhlberger, 2003						RCT - Other (Waitlist, placebo, healthy controls)
	Morina, 2015 #4838									Muhlberger, 2006	30					Observational
	Morina, 2015 #4838									Rothbaum, 2002	45					RCT - Treatment As Usual
	Morina, 2015 #4838									Rothbaum, 2006						RCT - Treatment As Usual
	Morina, 2015 #4838									St-Jacques, 2010						RCT - Treatment As Usual
	Morina, 2015 #4838									Wiederhold, 2003	30					RCT - Treatment As Usual
	Motraghi, 2014 #4839									Banos, 2011						RCT - Treatment As Usual	1	1	Virtual reality exposure therapy for PTSD appears to be effective, but requires further research and standardization.
	Motraghi, 2014 #4839									Botella, 2010						RCT - Treatment As Usual
	Motraghi, 2014 #4839									Difede, 2007	21					RCT - Treatment As Usual
	Motraghi, 2014 #4839									Gamito, 2010						RCT - Other (Waitlist, placebo, healthy controls)
	Motraghi, 2014 #4839									McLay, 2010						RCT - Treatment As Usual
	Motraghi, 2014 #4839									McLay, 2011						RCT - Treatment As Usual
	Motraghi, 2014 #4839									Miyahira, 2012						RCT - Treatment As Usual
	Motraghi, 2014 #4839									Ready, 2010	11					RCT - Treatment As Usual
	Motraghi, 2014 #4839									Roy, 2010						RCT - Treatment As Usual
	Motter, 2016 #4526							Alvarez, 2008	10							RCT - Treatment As Usual	1	1	Further development and improvements are required in the use of computerized cognitive therapy to improve cognition for depression but improves depression symptoms.
	Motter, 2016 #4526							Bowie, 2013	11							RCT - Other (Waitlist, placebo, healthy controls)
	Motter, 2016 #4526							Calkins, 2014	24							RCT - Other (Waitlist, placebo, healthy controls)
	Motter, 2016 #4526							Elgamal, 2007	12							RCT - Other (Waitlist, placebo, healthy controls)
	Motter, 2016 #4526							Lohman, 2013	146							RCT - Other (Waitlist, placebo, healthy controls)
	Motter, 2016 #4526							Naismith, 2011	22							RCT - Other (Waitlist, placebo, healthy controls)
	Motter, 2016 #4526							Owens, 2013	7							RCT - Other (Waitlist, placebo, healthy controls)
	Motter, 2016 #4526							Segrave, 2014	9							RCT - Treatment As Usual
	Motter, 2016 #4526							Siegle, 2014	23							RCT - Treatment As Usual
	Nair, 2018 #4467			Hantsoo, 2018	72	Hantsoo, 2018	72									RCT - Other (Waitlist, placebo, healthy controls)	2	1	Video or voice call is effective to deliver therapy for maternal depression, but there are few studies and they lack proper blinding.
	Nair, 2018 #4467					Shorey, 2017	250									RCT - Other (Waitlist, placebo, healthy controls)
	Nair, 2018 #4467			Barrera, 2015	111											RCT - Other (Waitlist, placebo, healthy controls)	2
	Nair, 2018 #4467			Forsell, 2017												RCT - Treatment As Usual
	Nair, 2018 #4467			Kelman, 2018	137											RCT - Treatment As Usual
	Nair, 2018 #4467			Milgrom, 2015	54											RCT - Other (Waitlist, placebo, healthy controls)
	Nair, 2018 #4467			Milgrom, 2016												RCT - Treatment As Usual
	Nair, 2018 #4467			O'Mahen, 2013												RCT - Treatment As Usual
	Nair, 2018 #4467			O'Mahen, 2014												RCT - Treatment As Usual
	Nair, 2018 #4467			Pugh, 2016												RCT - Other (Waitlist, placebo, healthy controls)
	Olthuis, 2016 #4530			Cernvall, 2014	58											RCT - Other (Waitlist, placebo, healthy controls)	2	1	Video call is comparable to face-to-face treatment and effective compared to waitlist control.
	Olthuis, 2016 #4530			Cernvall, 2015												RCT - Other (Waitlist, placebo, healthy controls)
	Olthuis, 2016 #4530			Cernvall, 2015b												RCT - Other (Waitlist, placebo, healthy controls)
	Olthuis, 2016 #4530			Engel	80											RCT - Treatment As Usual
	Olthuis, 2016 #4530			Ivarsson, 2014	62											RCT - Other (Waitlist, placebo, healthy controls)
	Olthuis, 2016 #4530			Knaevelsrud, 2015	159											RCT - Other (Waitlist, placebo, healthy controls)
	Olthuis, 2016 #4530			Litz, 2004	45											RCT - Other (Waitlist, placebo, healthy controls)
	Olthuis, 2016 #4530			Litz, 2007												RCT - Treatment As Usual
	Olthuis, 2016 #4530			Ljungman, 2014												RCT - Other (Waitlist, placebo, healthy controls)
	Olthuis, 2016 #4530			Nieminen, 2016												RCT - Other (Waitlist, placebo, healthy controls)
	Olthuis, 2016 #4530			Spence, 2011												RCT - Other (Waitlist, placebo, healthy controls)
	Olthuis, 2016 #4530			Spence, 2014												RCT - Other (Waitlist, placebo, healthy controls)
	Olthuis, 2016 #4530	Acierno, 2016	232													RCT - Treatment As Usual	2
	Olthuis, 2016 #4530	Acierno, 2016a	243													RCT - Other (Waitlist, placebo, healthy controls)
	Olthuis, 2016 #4530	Acierno, 2017	132													RCT - Treatment As Usual
	Olthuis, 2016 #4530	Applebaum, 2012														RCT - Other (Waitlist, placebo, healthy controls)
	Olthuis, 2016 #4530	No primary literature reported
	Olthuis, 2016 #4530	Frankin, 2016	27													RCT - Treatment As Usual
	Olthuis, 2016 #4530	Frueh, 2007b	38													RCT - Other (Waitlist, placebo, healthy controls)
	Olthuis, 2016 #4530	Gonzalez, 2015	41													Observational
	Olthuis, 2016 #4530	Gros, 2011b	1													Observational
	Olthuis, 2016 #4530	Lovell, 2006	72
	Olthuis, 2016 #4530	Niles, 2012	33													RCT - Treatment As Usual
	Olthuis, 2016 #4530	Strachan, 2012														RCT - Treatment As Usual
	Olthuis, 2016 #4530	Thorp, 2012	228													RCT - Treatment As Usual
	Olthuis, 2016 #4530	Turner, 2009														Observational
	Olthuis, 2016 #4530	Whealin, 2015	600													RCT - Treatment As Usual
	Olthuis, 2016 #4530	Yuen, 2015														RCT - Treatment As Usual
	Olthuis, 2016 #4530	Ziemba, 2014	18													RCT - Treatment As Usual
	Orsoloni, 2021 # 6397			Khanna, 2010	49											RCT - Treatment As Usual	Not reported	1	Digital health tools are effective to treat anxiety in youth.
	Orsoloni, 2021 # 6397			Spence, 2011	115											RCT - Other (Waitlist, placebo, healthy controls)
	Orsoloni, 2021 # 6397			Donovan, 2014	52											RCT - Other (Waitlist, placebo, healthy controls)
	Orsoloni, 2021 # 6397			Morgan, 2017	433											RCT - Other (Waitlist, placebo, healthy controls)
	Orsoloni, 2021 # 6397			March, 2009	73											RCT - Other (Waitlist, placebo, healthy controls)
	Orsoloni, 2021 # 6397			Spence, 2006	72											RCT - Other (Waitlist, placebo, healthy controls)
	Orsoloni, 2021 # 6397			Cunningham, 2009	5											RCT - Other (Waitlist, placebo, healthy controls)
	Orsoloni, 2021 # 6397			Wuth'	43											RCT - Other (Waitlist, placebo, healthy controls)
	Orsoloni, 2021 # 6397			Tilffors, 2011	19											RCT - Other (Waitlist, placebo, healthy controls)
	Orsoloni, 2021 # 6397			Day, 2013	66											RCT - Other (Waitlist, placebo, healthy controls)
	Orsoloni, 2021 # 6397			Christensen, 2014	558											RCT - Other (Waitlist, placebo, healthy controls)
	Orsoloni, 2021 # 6397			Calear, 2016	1767											RCT - Treatment As Usual
	Orsoloni, 2021 # 6397			de Voogd, 2016	340											RCT - Other (Waitlist, placebo, healthy controls)
	Orsoloni, 2021 # 6397			de Voogd, 2017	108											RCT - Other (Waitlist, placebo, healthy controls)
	Orsoloni, 2021 # 6397			de Voogd, 2018	173											Observational
	Orsoloni, 2021 # 6397			Carpenter, 2018	13											Observational
	Orsoloni, 2021 # 6397			Novella, 2020	49											RCT - Treatment As Usual
	Orsoloni, 2021 # 6397			Fairchild, 2020	87											Observational
	Orsoloni, 2021 # 6397			Calear, 2009	1477											RCT - Other (Waitlist, placebo, healthy controls)
	Orsoloni, 2021 # 6397			Nelson, 2004	28											RCT - Treatment As Usual
	Orsoloni, 2021 # 6397			Hollinghurst, 2010	297											RCT - Treatment As Usual
	Orsoloni, 2021 # 6397			Van der Zanden, 2012	244											RCT - Treatment As Usual
	Orsoloni, 2021 # 6397			Baldofski, 2019	363											RCT - Treatment As Usual
	Orsoloni, 2021 # 6397			O'Kearney, 2006	79											RCT - Treatment As Usual
	Orsoloni, 2021 # 6397			O'Kearney, 2009	157											RCT - Other (Waitlist, placebo, healthy controls)
	Orsoloni, 2021 # 6397			Kramer, 2014	263											RCT - Other (Waitlist, placebo, healthy controls)
	Orsoloni, 2021 # 6397			Van Voorhees, 2008	84											RCT - Treatment As Usual
	Orsoloni, 2021 # 6397			Van Voorhees, 2009	84											RCT - Treatment As Usual
	Orsoloni, 2021 # 6397			Hoek, 2011	84											RCT - Treatment As Usual
	Orsoloni, 2021 # 6397			Saulsberry, 2013	83											RCT - Treatment As Usual
	Orsoloni, 2021 # 6397			Robinson , 2015	34											Observational
	Orsoloni, 2021 # 6397			Rickhi, 2015	62											Observational
	Orsoloni, 2021 # 6397			Silverstone, 2015	3224											Observational
	Orsoloni, 2021 # 6397			Rice, 2018	42											Observational
	Orsoloni, 2021 # 6397			Deady, 2016	104											RCT - Other (Waitlist, placebo, healthy controls)
	Orsoloni, 2021 # 6397			Ip, 2016	257											RCT - Other (Waitlist, placebo, healthy controls)
	Orsoloni, 2021 # 6397			Poppelaars, 2016	208											RCT - Other (Waitlist, placebo, healthy controls)
	Orsoloni, 2021 # 6397			Stallman, 2016	107											RCT - Other (Waitlist, placebo, healthy controls)
	Orsoloni, 2021 # 6397			Taylor, 2016	206											RCT - Other (Waitlist, placebo, healthy controls)
	Orsoloni, 2021 # 6397			Williams, 2014	927											Observational
	Orsoloni, 2021 # 6397			Storch, 2011	31											RCT - Other (Waitlist, placebo, healthy controls)
	Orsoloni, 2021 # 6397			Comer, 2017	22											Observational
	Orsoloni, 2021 # 6397			Himle, 2006	3											Observational
	Orsoloni, 2021 # 6397			Vogel, 2012	6											Observational
	Orsoloni, 2021 # 6397			Goetter, 2014	15											Observational
	Orsoloni, 2021 # 6397			Lenhard, 2014	21											Observational
	Orsoloni, 2021 # 6397			Turner, 2014	72											RCT - Treatment As Usual
	Orsoloni, 2021 # 6397			Wolters, 2020	30											Observational
	Patel, 2020 #6387			Advocat, 2010	10											RCT - Treatment As Usual	2.6	1	Digital health interventions are effective, but require some personalization.
	Patel, 2020 #6387			Ashford, 2018	5											RCT - Treatment As Usual
	Patel, 2020 #6387			Bauer, 2018	17											Observational
	Patel, 2020 #6387	Beattie, 2009	24													Observational
	Patel, 2020 #6387			Bendelin, 2011	12											RCT - Treatment As Usual
	Patel, 2020 #6387			Clarke, 2016	16											RCT - Treatment As Usual
	Patel, 2020 #6387			Donk, 2012	14											RCT - Treatment As Usual
	Patel, 2020 #6387			Etzelmueller, 2018	15											Observational
	Patel, 2020 #6387	Farzanfar, 2007	17													RCT - Treatment As Usual
	Patel, 2020 #6387			Fernandez-Alvarez, 2017	10											RCT - Treatment As Usual
	Patel, 2020 #6387			Gega, 2013	5											Observational
	Patel, 2020 #6387			Gerhads, 2011	18											RCT - Treatment As Usual
	Patel, 2020 #6387			Hind, 2010	17											RCT - Treatment As Usual
	Patel, 2020 #6387			Holst, 2017	13											RCT - Treatment As Usual
	Patel, 2020 #6387			Johansson, 2015	7											RCT - Treatment As Usual
	Patel, 2020 #6387			Knowles, 2015	36											RCT - Treatment As Usual
	Patel, 2020 #6387					Kuhn, 2014	45									Observational
	Patel, 2020 #6387			Lillevoll, 2013	14											RCT - Treatment As Usual
	Patel, 2020 #6387			Wilhelmson, 2013												RCT - Treatment As Usual
	Patel, 2020 #6387			Lovell, 2017	36											RCT - Treatment As Usual
	Patel, 2020 #6387			Knopp, 2016												RCT - Treatment As Usual
	Patel, 2020 #6387			Ly, 2015	12											RCT - Treatment As Usual
	Patel, 2020 #6387			Pugh, 2015	24											RCT - Treatment As Usual
	Patel, 2020 #6387			Purvez, 2013	7											Observational
	Patel, 2020 #6387			Richards, 2016	281											RCT - Treatment As Usual
	Patel, 2020 #6387			Walsh, 2017	7											RCT - Treatment As Usual
	Paul, 2012 #4521	No primary literature reported		No primary literature reported						No primary literature reported							Not reported	0.173913	Video call, online therapy programs, and virtual reality appear to be effective to treat PTSD.
	Penate, 2016 #4503			No primary literature reported, meta-review													Not reported	1	Internet based therapy is as effective as their face-to-face counterpart with therapist contact. However, some reviews suggest higher attrition rates, which may be due to differences in the therapy used.
	Rasing, 2019 #4498			Abeles, 2009	23											Observational	Not reported	0.833333	Therapist guided computerized therapy appears to be effective to treat depression in youth. However, the patient may struggle with help seeking, acceptability of the traetment, symptom severity, and time spent with the therapist.
	Rasing, 2019 #4498			Berg, 2019	70											RCT - Other (Waitlist, placebo, healthy controls)
	Rasing, 2019 #4498			Bobier, 2013	20											Observational
	Rasing, 2019 #4498			Bradley, 2012	13											Observational
	Rasing, 2019 #4498			Cheek, 2014	16											Observational
	Rasing, 2019 #4498			Davidson, 2014	291											Observational
	Rasing, 2019 #4498			De Vos, 2017	32											Observational
	Rasing, 2019 #4498			Fleming, 2012	32											RCT - Other (Waitlist, placebo, healthy controls)
	Rasing, 2019 #4498			Forchuk, 2016	9											Observational
	Rasing, 2019 #4498			Johnston, 2014	18											Observational
	Rasing, 2019 #4498			Kobak, 2015												RCT - Treatment As Usual
	Rasing, 2019 #4498			Kurki, 2011	14											Observational
	Rasing, 2019 #4498			Kurki, 2018	9											Observational
	Rasing, 2019 #4498			Logsdon, 2018	292											RCT - Other (Waitlist, placebo, healthy controls)
	Rasing, 2019 #4498			Lokkerbol, 2018	165											Observational
	Rasing, 2019 #4498			Lucassen, 2013	10											Observational
	Rasing, 2019 #4498			Lucassen, 2015	25											Observational
	Rasing, 2019 #4498			Lucassen, 2015	21											Observational
	Rasing, 2019 #4498			Lucassen, 2018	6											Observational
	Rasing, 2019 #4498			Merry, 2012												RCT - Treatment As Usual
	Rasing, 2019 #4498			O'Kearney, 2006	87											RCT - Other (Waitlist, placebo, healthy controls)
	Rasing, 2019 #4498			Rickhi, 2015	62											RCT - Other (Waitlist, placebo, healthy controls)
	Rasing, 2019 #4498			Sethi, 2010												RCT - Treatment As Usual
	Rasing, 2019 #4498			Sethi, 2013	89											RCT - Treatment As Usual
	Rasing, 2019 #4498			Smith, 2015												RCT - Other (Waitlist, placebo, healthy controls)
	Rasing, 2019 #4498			Stallard, 2011	20											RCT - Other (Waitlist, placebo, healthy controls)
	Rasing, 2019 #4498			Stasiak, 2014												RCT - Treatment As Usual
	Rasing, 2019 #4498			Sundram, 2017	79											Observational
	Rasing, 2019 #4498			Topooco, 2018	70											RCT - Other (Waitlist, placebo, healthy controls)
	Rasing, 2019 #4498			Van der Zanden, 2012	244											RCT - Other (Waitlist, placebo, healthy controls)
	Rasing, 2019 #4498			Vangberg, 2012	1239											Observational
	Rasing, 2019 #4498			Wright, 2017	91											RCT - Other (Waitlist, placebo, healthy controls)
	Richards, 2012 #4481			Andersson, 2005												RCT - Other (Waitlist, placebo, healthy controls)	3	1	Online programs to treat depression with therapist guidance had better outcomes and lower drop out rates.
	Richards, 2012 #4481			Cavanagh, 2006	219											Observational
	Richards, 2012 #4481			Cavanagh, 2011	295											Observational
	Richards, 2012 #4481			Christensen, 2002	1574											Observational
	Richards, 2012 #4481			Christensen, 2004												RCT - Other (Waitlist, placebo, healthy controls)
	Richards, 2012 #4481			Christensen, 2006												RCT - Other (Waitlist, placebo, healthy controls)
	Richards, 2012 #4481			Clarke, 2002												RCT - Treatment As Usual
	Richards, 2012 #4481			Clarke, 2005												RCT - Treatment As Usual
	Richards, 2012 #4481			Clarke, 2009	160											RCT - Treatment As Usual
	Richards, 2012 #4481			de Graaf, 2009												RCT - Treatment As Usual
	Richards, 2012 #4481			de Graaf, 2011												Not reported
	Richards, 2012 #4481			Fox, 2004	56											Observational
	Richards, 2012 #4481			Grime, 2004	48											RCT - Treatment As Usual
	Richards, 2012 #4481			Hollandare, 2011												RCT - Other (Waitlist, placebo, healthy controls)
	Richards, 2012 #4481			Hunt, 2006	164											RCT - Other (Waitlist, placebo, healthy controls)
	Richards, 2012 #4481			Kessler, 2009												RCT - Treatment As Usual
	Richards, 2012 #4481			Kraaij, 2010	73											RCT - Other (Waitlist, placebo, healthy controls)
	Richards, 2012 #4481			Learmonth, 2007	590											RCT - Other (Waitlist, placebo, healthy controls)
	Richards, 2012 #4481			Learmonth, 2008	555											RCT - Other (Waitlist, placebo, healthy controls)
	Richards, 2012 #4481			Learmonth, 2008												RCT - Other (Waitlist, placebo, healthy controls)
	Richards, 2012 #4481			Mackinnoon, 2008
	Richards, 2012 #4481			Meyer, 2009												RCT - Treatment As Usual
	Richards, 2012 #4481			Mitchell, 2007	27											Observational
	Richards, 2012 #4481			Mitchell, 2009												Observational
	Richards, 2012 #4481			Ormrod, 2010	23											Observational
	Richards, 2012 #4481			Perini, 2008	13											Observational
	Richards, 2012 #4481			Perini, 2009												RCT - Other (Waitlist, placebo, healthy controls)
	Richards, 2012 #4481			Pittaway, 2009	50											Observational
	Richards, 2012 #4481			Proudfoot, 2003	274											RCT - Treatment As Usual
	Richards, 2012 #4481			Proudfoot, 2004												Not reported
	Richards, 2012 #4481			Purves, 2009	100											Observational
	Richards, 2012 #4481			Robertson, 2006	104											Observational
	Richards, 2012 #4481			Ruwaard, 2009												RCT - Other (Waitlist, placebo, healthy controls)
	Richards, 2012 #4481			Spek, 2007												RCT - Treatment As Usual
	Richards, 2012 #4481			Spek, 2008												RCT - Treatment As Usual
	Richards, 2012 #4481	Thompson, 2010		Thompson, 2010	53											RCT - Treatment As Usual	3
	Richards, 2012 #4481			Titov, 2010	141											RCT - Other (Waitlist, placebo, healthy controls)
	Richards, 2012 #4481			Tropolovec-Vranic, 2010	21											Observational
	Richards, 2012 #4481			van Bastelaar, 2011												RCT - Other (Waitlist, placebo, healthy controls)
	Richards, 2012 #4481			van den Berg, 2004	115											Observational
	Richards, 2012 #4481			van Straten, 2008												RCT - Other (Waitlist, placebo, healthy controls)
	Richards, 2012 #4481			Vernmark, 2010												RCT - Other (Waitlist, placebo, healthy controls)
	Richards, 2012 #4481			Warmerdam, 2008												RCT - Treatment As Usual
	Richards, 2012 #4481			Whitefield, 2006	20											Observational
	Richards, 2012 #4481			Wright, 2005												RCT - Other (Waitlist, placebo, healthy controls)
	Richardson, 2010 #4553			Abeles, 2009												Observational	1	1	Computerized CBT appears to be effective to treat anxiety and depression in youths, but more research is needed for this age group.
	Richardson, 2010 #4553			Cunningham, 2009	5											Observational
	Richardson, 2010 #4553			Gerrits, 2007	189											Observational
	Richardson, 2010 #4553			March, 2009												RCT - Other (Waitlist, placebo, healthy controls)
	Richardson, 2010 #4553			O'Kearney, 2006												RCT - Other (Waitlist, placebo, healthy controls)
	Richardson, 2010 #4553			O'Kearney, 2009	157											RCT - Other (Waitlist, placebo, healthy controls)
	Richardson, 2010 #4553			Spence, 2006												RCT - Other (Waitlist, placebo, healthy controls)
	Richardson, 2010 #4553			Spence, 2008	2											Observational
	Richardson, 2010 #4553			Van Voorhees, 2008	84											Observational
	Richardson, 2010 #4553			Van Voorhees, 2009												RCT - Other (Waitlist, placebo, healthy controls)
	Rizzo, 2011 #4540									No primary literature reported							Not reported	0.166667	Virtual reality exposure therapy is effective to treat PTSD, but research could look at preventing PTSD in veterans prior to deployment.
	Roman, 2020 #6415			Bagnal, 2014	59											RCT - Treatment As Usual	2	1	Computerized CBT is as effective as TAU, but still require interaction with a practitioner.
	Roman, 2020 #6415			O'Mahen, 2013	343											RCT - Treatment As Usual
	Roman, 2020 #6415			O'Mahen, 2014	71											RCT - Treatment As Usual
	Roman, 2020 #6415			Milgrom, 2016	43											RCT - Treatment As Usual
	Roman, 2020 #6415			Pugh, 2016	49											RCT - Other (Waitlist, placebo, healthy controls)
	Roman, 2020 #6415			Sheeber, 2012	70											RCT - Treatment As Usual
	Roth, 2019 #4492	Price, 2014	59													Observational	Not reported	0.125	Video or voice call is as effective as face-to-face therapy when implemented properly.
	Salehi, 2020 #4841									No primary literature reported							Not reported	0.166667	Virtual reality exposure therapy is effective to treat social anxiety.
	Saltzman, 2017 #4842	No primary literature reported		No primary literature reported													Not reported	0.166667	Virtual reality games may be effective to treat trauma in youth.
	Sander, 2017 #4504			No primary literature reported		No primary literature reported											Not reported	0.166667	Internet and mobile CBT are as effective as face to face to treat depression, but programs should have more transparent quality and data safety guidelines.
	Shim, 2017 #4309			Alfonsson, 2015	162											RCT - Other (Waitlist, placebo, healthy controls)	3	1	Guided internet interventions have a better outcome than unguided interventions, results are mixed for human versus automated support.
	Shim, 2017 #4309			Andersson, 2012												RCT - Other (Waitlist, placebo, healthy controls)
	Shim, 2017 #4309			Berger, 2011												RCT - Other (Waitlist, placebo, healthy controls)
	Shim, 2017 #4309			Berger, 2011												RCT - Other (Waitlist, placebo, healthy controls)
	Shim, 2017 #4309			Christensen, 2014												RCT - Other (Waitlist, placebo, healthy controls)
	Shim, 2017 #4309			Clarke, 2005												RCT - Treatment As Usual
	Shim, 2017 #4309			Dear, 2015												RCT - Other (Waitlist, placebo, healthy controls)
	Shim, 2017 #4309			Farrer, 2011	155											RCT - Treatment As Usual
	Shim, 2017 #4309			Johnston, 2011	131											RCT - Other (Waitlist, placebo, healthy controls)
	Shim, 2017 #4309			Kelders, 2015	239											RCT - Other (Waitlist, placebo, healthy controls)
	Shim, 2017 #4309			Kleiboer, 2015	547											RCT - Other (Waitlist, placebo, healthy controls)
	Shim, 2017 #4309			Kobak, 2015	87											RCT - Treatment As Usual
	Shim, 2017 #4309			Oromendia, 2016	77											RCT - Other (Waitlist, placebo, healthy controls)
	Shim, 2017 #4309			Robinson , 2010	150											RCT - Treatment As Usual
	Shim, 2017 #4309			Santucci, 2014	44											RCT - Other (Waitlist, placebo, healthy controls)
	Shim, 2017 #4309			Titov, 2008												RCT - Other (Waitlist, placebo, healthy controls)
	Shim, 2017 #4309			Titov, 2009												RCT - Other (Waitlist, placebo, healthy controls)
	Shim, 2017 #4309			Titov, 2009b												RCT - Other (Waitlist, placebo, healthy controls)
	Shim, 2017 #4309			Titov, 2010												RCT - Other (Waitlist, placebo, healthy controls)
	Shore, 2013 #4550	Simpson, 2006	6													Observational	Not reported	0.125	Video or voice call is as effective as face-to-face therapy when implemented properly and with proper training of staff. This is not appropriate for medically unstable Patient (number), intoxicated Patient (number), or where there are safety concerns. This is more viable when emergency services are available in Observational of an emergency.
	Siemer, 2011 #4516			Calear, 2009	1477											RCT - Other (Waitlist, placebo, healthy controls)	Not reported	0.75	Youths may respond better to internet delivered therapy or games due to their digital nature, but need to be supported by their parents or school environment.
	Siemer, 2011 #4516			March, 2009												RCT - Other (Waitlist, placebo, healthy controls)
	Siemer, 2011 #4516			O'Kearney, 2006												RCT - Other (Waitlist, placebo, healthy controls)
	Siemer, 2011 #4516			O'Kearney, 2009												RCT - Other (Waitlist, placebo, healthy controls)
	Siemer, 2011 #4516			Spence, 2006												RCT - Other (Waitlist, placebo, healthy controls)
	Siemer, 2011 #4516			Van Vliet, 2009	653											RCT - Other (Waitlist, placebo, healthy controls)
	Siemer, 2011 #4516			Van Voorhees, 2008												RCT - Other (Waitlist, placebo, healthy controls)
	Siemer, 2011 #4516			Van Voorhees, 2009	84											RCT - Other (Waitlist, placebo, healthy controls)
	Sijbrandij, 2016 #4532			Brief, 2013												RCT - Other (Waitlist, placebo, healthy controls)	1	1	Internet CBT is effective for PTSD-depression comorbidity (assumes practitioner guidance).
	Sijbrandij, 2016 #4532			Ivarsson, 2014												RCT - Other (Waitlist, placebo, healthy controls)
	Sijbrandij, 2016 #4532			Kersting, 2013												RCT - Other (Waitlist, placebo, healthy controls)
	Sijbrandij, 2016 #4532			Knaevelsrud, 2007												RCT - Other (Waitlist, placebo, healthy controls)
	Sijbrandij, 2016 #4532			Lange, 2001												RCT - Other (Waitlist, placebo, healthy controls)
	Sijbrandij, 2016 #4532			Lange, 2003												RCT - Other (Waitlist, placebo, healthy controls)
	Sijbrandij, 2016 #4532			Litz, 2007												RCT - Treatment As Usual
	Sijbrandij, 2016 #4532			Spence, 2011												RCT - Other (Waitlist, placebo, healthy controls)
	Sijbrandij, 2016 #4532			Spence, 2014												Observational
	Sijbrandij, 2016 #4532			Steinmetz, 2012	74											RCT - Treatment As Usual
	Sijbrandij, 2016 #4532			Wagner, 2006												RCT - Other (Waitlist, placebo, healthy controls)
	Sijbrandij, 2016 #4532			Wang, 2013	183											RCT - Other (Waitlist, placebo, healthy controls)
	Sikorski, 2011 #4525			Andersson, 2005												RCT - Other (Waitlist, placebo, healthy controls)	3	1	Computerized CBT may be effective for depression but the effect of therapist guidance is unclear.
	Sikorski, 2011 #4525			Christensen, 2004												RCT - Other (Waitlist, placebo, healthy controls)
	Sikorski, 2011 #4525			Christensen, 2006												RCT - Other (Waitlist, placebo, healthy controls)
	Sikorski, 2011 #4525			Clarke, 2002												RCT - Treatment As Usual
	Sikorski, 2011 #4525			Clarke, 2005												RCT - Treatment As Usual
	Sikorski, 2011 #4525			Clarke, 2009												RCT - Treatment As Usual
	Sikorski, 2011 #4525			de Graaf, 2009												RCT - Treatment As Usual
	Sikorski, 2011 #4525			Gerhards, 2010												RCT - Treatment As Usual
	Sikorski, 2011 #4525			Kessler, 2009												RCT - Treatment As Usual
	Sikorski, 2011 #4525			Perini, 2009												RCT - Other (Waitlist, placebo, healthy controls)
	Sikorski, 2011 #4525			Ruwaard, 2009												RCT - Other (Waitlist, placebo, healthy controls)
	Sikorski, 2011 #4525			Spek, 2007												RCT - Treatment As Usual
	Sikorski, 2011 #4525			Spek, 2008												RCT - Treatment As Usual
	Sikorski, 2011 #4525			Vernmark, 2010												RCT - Other (Waitlist, placebo, healthy controls)
	Sikorski, 2011 #4525			Warmderdam, 2008	263											RCT - Other (Waitlist, placebo, healthy controls)
	Sikorski, 2011 #4525			Wright, 2005												RCT - Other (Waitlist, placebo, healthy controls)
	Sloan, 2011 #4555			Hirai, 2005												RCT - Other (Waitlist, placebo, healthy controls)	3	1	Video and voice call improves PTSD or depression symptoms compared to waitlist control, but produced an inferior outcome compared to face-to-face for PTSD but similar outcome for depression.
	Sloan, 2011 #4555			Klein, 2010												RCT - Other (Waitlist, placebo, healthy controls)
	Sloan, 2011 #4555			Knaevelsrud, 2007												RCT - Other (Waitlist, placebo, healthy controls)
	Sloan, 2011 #4555			Lange, 2000	24											RCT - Other (Waitlist, placebo, healthy controls)
	Sloan, 2011 #4555			Lange, 2001												RCT - Other (Waitlist, placebo, healthy controls)
	Sloan, 2011 #4555			Lange, 2003												RCT - Other (Waitlist, placebo, healthy controls)
	Sloan, 2011 #4555			Litz, 2007												RCT - Treatment As Usual
	Sloan, 2011 #4555			Wagner, 2006	55											RCT - Other (Waitlist, placebo, healthy controls)
	Sloan, 2011 #4555	Clapp, 2016	109													RCT - Treatment As Usual	3
	Sloan, 2011 #4555	Frueh, 2007														RCT - Treatment As Usual
	Sloan, 2011 #4555	Frueh, 2007														RCT - Treatment As Usual
	Sloan, 2011 #4555	Nelson, 2003	28													RCT - Other (Waitlist, placebo, healthy controls)
	Sloan, 2011 #4555	Strachan, 2012b	226													RCT - Treatment As Usual
	So, 2013 #4535			Andersson, 2005												RCT - Other (Waitlist, placebo, healthy controls)	2	1	No effect and high drop out rates of computerized CBT to treat depression (did not consider whether this was guided or unguided).
	So, 2013 #4535			Christensen, 2004												RCT - Other (Waitlist, placebo, healthy controls)
	So, 2013 #4535			Clarke, 2002												RCT - Treatment As Usual
	So, 2013 #4535			Clarke, 2005												RCT - Treatment As Usual
	So, 2013 #4535			Clarke, 2005b	180											RCT - Treatment As Usual
	So, 2013 #4535			Clarke, 2009												RCT - Treatment As Usual
	So, 2013 #4535			de Graaf, 2009												RCT - Treatment As Usual
	So, 2013 #4535			Meyer, 2009												RCT - Treatment As Usual
	So, 2013 #4535			Perini, 2009												RCT - Other (Waitlist, placebo, healthy controls)
	So, 2013 #4535			Ruwaard, 2009												RCT - Other (Waitlist, placebo, healthy controls)
	So, 2013 #4535			Spek, 2007												RCT - Treatment As Usual
	So, 2013 #4535			Titov, 2009												RCT - Other (Waitlist, placebo, healthy controls)
	So, 2013 #4535			Titov, 2009b	86											RCT - Other (Waitlist, placebo, healthy controls)
	So, 2013 #4535			van Straten, 2008												RCT - Other (Waitlist, placebo, healthy controls)
	So, 2013 #4535			Venmark, 2010	88											RCT - Other (Waitlist, placebo, healthy controls)
	So, 2013 #4535			Warmerdam, 2008												RCT - Treatment As Usual
	Sogaard Neilsen, 2019 #4506					Kok, 2014	129									Not reported	1	1	Online and mobile programs to treat mood and anxiety disorders are not well described in the literature but are an acceptable form of treatment
	Sogaard Neilsen, 2019 #4506					Whitton, 2015	231									Not reported
	Sogaard Neilsen, 2019 #4506			Logston, 2013	138											Not reported	1
	Sogaard Neilsen, 2019 #4506			Rice, 2016	42											Not reported
	Sogaard Neilsen, 2019 #4506			Richards, 2016	281											Not reported
	Sogaard Neilsen, 2019 #4506			Tiburcio, 2016	20											Not reported
	Spurgeon, 2010 #4510			No primary literature reported													Not reported	0.166667	Computer CBT completion and effectiveness are better with practitioner support and still reduce demand for clinician time.
	Stefanopoulou, 2019 #4447			Andersson, 2006												RCT - Other (Waitlist, placebo, healthy controls)	Not reported	0.25	Internet CBT with therapist support (regardless of amount of contact and expertise) appears to be effective for social anxiety disorder.
	Stefanopoulou, 2019 #4447			Andersson, 2009	30											RCT - Other (Waitlist, placebo, healthy controls)
	Stefanopoulou, 2019 #4447			Andersson, 2012												RCT - Other (Waitlist, placebo, healthy controls)
	Stefanopoulou, 2019 #4447			Andersson, 2012												RCT - Other (Waitlist, placebo, healthy controls)
	Stefanopoulou, 2019 #4447			Andersson, 2012												RCT - Other (Waitlist, placebo, healthy controls)
	Stefanopoulou, 2019 #4447			Andersson, 2013	26											RCT - Other (Waitlist, placebo, healthy controls)
	Stefanopoulou, 2019 #4447			Andersson, 2014	93											RCT - Other (Waitlist, placebo, healthy controls)
	Stefanopoulou, 2019 #4447			Berger, 2009												RCT - Other (Waitlist, placebo, healthy controls)
	Stefanopoulou, 2019 #4447			Berger, 2011												RCT - Other (Waitlist, placebo, healthy controls)
	Stefanopoulou, 2019 #4447			Bergstrom, 2010	113											RCT - Treatment As Usual
	Stefanopoulou, 2019 #4447			Boettcher, 2012												RCT - Other (Waitlist, placebo, healthy controls)
	Stefanopoulou, 2019 #4447			Boettcher, 2014												RCT - Other (Waitlist, placebo, healthy controls)
	Stefanopoulou, 2019 #4447			Botella, 2010	127											RCT - Treatment As Usual
	Stefanopoulou, 2019 #4447			Carlbring, 2005	60											RCT - Treatment As Usual
	Stefanopoulou, 2019 #4447			Carlbring, 2006												RCT - Other (Waitlist, placebo, healthy controls)
	Stefanopoulou, 2019 #4447			Carlbring, 2007												RCT - Other (Waitlist, placebo, healthy controls)
	Stefanopoulou, 2019 #4447			Carlbring, 2012												RCT - Other (Waitlist, placebo, healthy controls)
	Stefanopoulou, 2019 #4447			Christensen, 2014	558											RCT - Other (Waitlist, placebo, healthy controls)
	Stefanopoulou, 2019 #4447			Dear, 2015	676											RCT - Other (Waitlist, placebo, healthy controls)
	Stefanopoulou, 2019 #4447			Fales, 2015	33
	Stefanopoulou, 2019 #4447			Furmark, 2009												RCT - Treatment As Usual
	Stefanopoulou, 2019 #4447			Furmark, 2009b	115											RCT - Treatment As Usual
	Stefanopoulou, 2019 #4447			Hedman, 2011												RCT - Treatment As Usual
	Stefanopoulou, 2019 #4447			Hedman, 2014												RCT - Treatment As Usual
	Stefanopoulou, 2019 #4447			Hedman, 2014	158											RCT - Treatment As Usual
	Stefanopoulou, 2019 #4447			Hedman, 2015												RCT - Other (Waitlist, placebo, healthy controls)
	Stefanopoulou, 2019 #4447			Herbst, 2014	34											RCT - Other (Waitlist, placebo, healthy controls)
	Stefanopoulou, 2019 #4447			Hirai, 2005												RCT - Other (Waitlist, placebo, healthy controls)
	Stefanopoulou, 2019 #4447			Ivarsson, 2014												RCT - Other (Waitlist, placebo, healthy controls)
	Stefanopoulou, 2019 #4447			Kiropoulos, 2008	86											RCT - Treatment As Usual
	Stefanopoulou, 2019 #4447			Klein, 2006												RCT - Treatment As Usual
	Stefanopoulou, 2019 #4447			Klein, 2009	57											RCT - Other (Waitlist, placebo, healthy controls)
	Stefanopoulou, 2019 #4447			Knaevelsrud, 2007												RCT - Other (Waitlist, placebo, healthy controls)
	Stefanopoulou, 2019 #4447			Kobak, 2015												RCT - Treatment As Usual
	Stefanopoulou, 2019 #4447			Lange, 2001												RCT - Other (Waitlist, placebo, healthy controls)
	Stefanopoulou, 2019 #4447			Lange, 2003												RCT - Other (Waitlist, placebo, healthy controls)
	Stefanopoulou, 2019 #4447			Litz, 2007	45											RCT - Treatment As Usual
	Stefanopoulou, 2019 #4447			Lorian, 2012	44											RCT - Other (Waitlist, placebo, healthy controls)
	Stefanopoulou, 2019 #4447			Mahoney, 2014	67											RCT - Other (Waitlist, placebo, healthy controls)
	Stefanopoulou, 2019 #4447			Neubauer, 2013												RCT - Other (Waitlist, placebo, healthy controls)
	Stefanopoulou, 2019 #4447			Oromendia, 2016												RCT - Other (Waitlist, placebo, healthy controls)
	Stefanopoulou, 2019 #4447			Paxling, 2011												RCT - Other (Waitlist, placebo, healthy controls)
	Stefanopoulou, 2019 #4447			Richards, 2006	68											RCT - Other (Waitlist, placebo, healthy controls)
	Stefanopoulou, 2019 #4447			Richards, 2016												RCT - Other (Waitlist, placebo, healthy controls)
	Stefanopoulou, 2019 #4447			Robinson, 2010	145											RCT - Treatment As Usual
	Stefanopoulou, 2019 #4447			Ruwaard, 2010												RCT - Other (Waitlist, placebo, healthy controls)
	Stefanopoulou, 2019 #4447			Schulz, 2016	149											RCT - Other (Waitlist, placebo, healthy controls)
	Stefanopoulou, 2019 #4447			Silfverrnagel, 2012												RCT - Other (Waitlist, placebo, healthy controls)
	Stefanopoulou, 2019 #4447			Spence, 2011												RCT - Other (Waitlist, placebo, healthy controls)
	Stefanopoulou, 2019 #4447			Spence, 2014												RCT - Other (Waitlist, placebo, healthy controls)
	Stefanopoulou, 2019 #4447			Titov, 2008												RCT - Other (Waitlist, placebo, healthy controls)
	Stefanopoulou, 2019 #4447			Titov, 2008b												RCT - Other (Waitlist, placebo, healthy controls)
	Stefanopoulou, 2019 #4447			Titov, 2008c												RCT - Other (Waitlist, placebo, healthy controls)
	Stefanopoulou, 2019 #4447			Titov, 2009												RCT - Other (Waitlist, placebo, healthy controls)
	Stefanopoulou, 2019 #4447			Titov, 2009	172											RCT - Other (Waitlist, placebo, healthy controls)
	Stefanopoulou, 2019 #4447			Titov, 2009b												RCT - Other (Waitlist, placebo, healthy controls)
	Stefanopoulou, 2019 #4447			Titov, 2010												RCT - Other (Waitlist, placebo, healthy controls)
	Stefanopoulou, 2019 #4447			Tulbure, 2015												RCT - Other (Waitlist, placebo, healthy controls)
	Stefanopoulou, 2019 #4447			van Ballegooijen, 2013												RCT - Other (Waitlist, placebo, healthy controls)
	Stefanopoulou, 2019 #4447			Wims, 2010	59											RCT - Other (Waitlist, placebo, healthy controls)
	Stefanopoulou, 2019 #4447			Wooton, 2013	56											RCT - Other (Waitlist, placebo, healthy controls)
	Stetch, 2020 #6399			Allen, 2016	67											RCT - Other (Waitlist, placebo, healthy controls)	2	1	Computerized CBT is effective for agoraphobia and panic disorder, over 3-6 months after end of program.
	Stetch, 2020 #6399			Carlbring, 2001	41											RCT - Other (Waitlist, placebo, healthy controls)
	Stetch, 2020 #6399			Carlbring, 2003	22											RCT - Other (Waitlist, placebo, healthy controls)
	Stetch, 2020 #6399			Carlbring, 2005	49											RCT - Treatment As Usual
	Stetch, 2020 #6399			Carlbring, 2006	60											RCT - Other (Waitlist, placebo, healthy controls)
	Stetch, 2020 #6399			Ciuca, 2018	111											RCT - Other (Waitlist, placebo, healthy controls)
	Stetch, 2020 #6399			Fogliati, 2016	145											RCT - Other (Waitlist, placebo, healthy controls)
	Stetch, 2020 #6399			Kiropoulos, 2008	86											RCT - Treatment As Usual
	Stetch, 2020 #6399			Klein, 2006	55											RCT - Treatment As Usual
	Stetch, 2020 #6399			Richards, 2002	9											RCT - Other (Waitlist, placebo, healthy controls)
	Stetch, 2020 #6399			Richards, 2006	32											RCT - Other (Waitlist, placebo, healthy controls)
	Stetch, 2020 #6399			Ruwaard, 2010	58											RCT - Other (Waitlist, placebo, healthy controls)
	Stetch, 2020 #6399			Wims, 2008	10											Observational
	Stetch, 2020 #6399			Wims, 2010	59											RCT - Other (Waitlist, placebo, healthy controls)
	Stetch, 2020 #6399			Allen, 2016b	330											Observational
	Stetch, 2020 #6399			Bergstrom, 2009	20											Observational
	Stetch, 2020 #6399			Bergstrom, 2010	104											RCT - Treatment As Usual
	Stetch, 2020 #6399			Hadjistabropoulos, 2014	25											Observational
	Stetch, 2020 #6399			Hedman, 2013	570											Observational
	Stetch, 2020 #6399			Klein, 2008	6											Observational
	Stetch, 2020 #6399			Klein, 2009	57											RCT - Treatment As Usual
	Stetch, 2020 #6399			Mason, 2014	48											Observational
	Stetch, 2020 #6399			Nordgreen, 2010	27											Observational
	Stetch, 2020 #6399			Nordgreen, 2018	114											Observational
	Stetch, 2020 #6399			Ruwaard, 2012	139											Observational
	Stetch, 2020 #6399			Shandley, 2008	75											Observational
	Stetch, 2020 #6399			van Ballegooijen, 2013	126											RCT - Other (Waitlist, placebo, healthy controls)
	Sunjaya, 2020 # 6406	Germain, 2009	47													RCT - Treatment As Usual	Not reported	1	Video and voice call is as effective as face to face.
	Sunjaya, 2020 # 6406	O'Reilly, 2007	495													RCT - Treatment As Usual
	Sunjaya, 2020 # 6406	Wagner, 2012	15													Observational
	Sunjaya, 2020 # 6406	Wagner, 2012b	55													RCT - Other (Waitlist, placebo, healthy controls)
	Sunjaya, 2020 # 6406	Knaevelsrud, 2010	34													RCT - Other (Waitlist, placebo, healthy controls)
	Sunjaya, 2020 # 6406	Knaevelsrud, 2007	96													RCT - Other (Waitlist, placebo, healthy controls)
	Sunjaya, 2020 # 6406	Kersting, 2013	228													RCT - Other (Waitlist, placebo, healthy controls)
	Sunjaya, 2020 # 6406	Klein, 2010	22													Observational
	Sunjaya, 2020 # 6406	Klein, 2009	16													Observational
	Sunjaya, 2020 # 6406	Spence, 2011	44													RCT - Other (Waitlist, placebo, healthy controls)
	Sunjaya, 2020 # 6406	Wang, 2013	183													Observational
	Sunjaya, 2020 # 6406	Knaevelsrud, 2015	159													RCT - Other (Waitlist, placebo, healthy controls)
	Sunjaya, 2020 # 6406	Lange, 2003	101													RCT - Other (Waitlist, placebo, healthy controls)
	Sunjaya, 2020 # 6406	Engel, 2016	37													RCT - Treatment As Usual
	Sunjaya, 2020 # 6406	Ivarsson, 2014	62													RCT - Other (Waitlist, placebo, healthy controls)
	Suso-Ribera, 2019 #4843									No primary literature reported						RCT - Other (Waitlist, placebo, healthy controls)	Not reported	0.166667	In vivo, virtual reality, and augmented reality exposure therapy have similar effectiveness, based on a limited No primary literature reported and comparisson of three studies.
	Titov, 2011 #4538			Andersson, 2005	117											RCT - Other (Waitlist, placebo, healthy controls)	Not reported	0.208333	Internet therapy (CBT and PST) with therapist contact are as effective as face to face
	Titov, 2011 #4538			Christensen, 2006	2794											RCT - Other (Waitlist, placebo, healthy controls)
	Titov, 2011 #4538			Clarke, 2009												RCT - Treatment As Usual
	Titov, 2011 #4538			de Graaf, 2009												RCT - Treatment As Usual
	Titov, 2011 #4538			Kessler, 2009												RCT - Treatment As Usual
	Titov, 2011 #4538			Meyer, 2009												RCT - Treatment As Usual
	Titov, 2011 #4538			Perini, 2009												RCT - Other (Waitlist, placebo, healthy controls)
	Titov, 2011 #4538			Ruwaard, 2009												RCT - Other (Waitlist, placebo, healthy controls)
	Titov, 2011 #4538			Spek, 2007												RCT - Treatment As Usual
	Titov, 2011 #4538			Titov, 2010												RCT - Other (Waitlist, placebo, healthy controls)
	Titov, 2011 #4538			Van Straten, 2008												RCT - Other (Waitlist, placebo, healthy controls)
	Titov, 2011 #4538			Vernmark, 2010												RCT - Other (Waitlist, placebo, healthy controls)
	Titov, 2011 #4538			Warmerdam, 2008												RCT - Treatment As Usual
	Turgoose, 2018 #4494	Acierno, 2016														RCT - Treatment As Usual	1	2	Video or voice call is as effective with similar drop-out as face to face to treat PTSD in veterans.
	Turgoose, 2018 #4494	Acierno, 2016b	150													RCT - Other (Waitlist, placebo, healthy controls)
	Turgoose, 2018 #4494	Bolton, 2015	472													RCT - Other (Waitlist, placebo, healthy controls)
	Turgoose, 2018 #4494	Bouchard, 2004	21													RCT - Other (Waitlist, placebo, healthy controls)
	Turgoose, 2018 #4494	No primary literature reported
	Turgoose, 2018 #4494	Fitt, 2012	3													Observational
	Turgoose, 2018 #4494	Fortney, 2015	265													RCT - Treatment As Usual
	Turgoose, 2018 #4494	Franklin, 2017	27													RCT - Treatment As Usual
	Turgoose, 2018 #4494	Germain, 2009	68													RCT - Treatment As Usual
	Turgoose, 2018 #4494	Germain, 2009														RCT - Other (Waitlist, placebo, healthy controls)
	Turgoose, 2018 #4494	Gros, 2011	89													RCT - Other (Waitlist, placebo, healthy controls)
	Turgoose, 2018 #4494	Gros, 2016	89													RCT - Treatment As Usual
	Turgoose, 2018 #4494	Grubs, 2015	113													RCT - Treatment As Usual
	Turgoose, 2018 #4494	Jaconis, 2017	1													Observational
	Turgoose, 2018 #4494	Klee, 2016	210													RCT - Treatment As Usual
	Turgoose, 2018 #4494	Lindsay, 2015														RCT - Treatment As Usual
	Turgoose, 2018 #4494	Luxton, 2015	8													Observational
	Turgoose, 2018 #4494	Luxton, 2016	121													RCT - Other (Waitlist, placebo, healthy controls)
	Turgoose, 2018 #4494	Maieritsch, 2016	90													RCT - Treatment As Usual
	Turgoose, 2018 #4494	Mitchell, 2008	128													RCT - Other (Waitlist, placebo, healthy controls)
	Turgoose, 2018 #4494	Morland, 2004	17													RCT - Treatment As Usual
	Turgoose, 2018 #4494	Morland, 2010	125													RCT - Treatment As Usual
	Turgoose, 2018 #4494	Morland, 2011														RCT - Treatment As Usual
	Turgoose, 2018 #4494	Morland, 2011	125													RCT - Treatment As Usual
	Turgoose, 2018 #4494	Morland, 2014	125													RCT - Treatment As Usual
	Turgoose, 2018 #4494	Niles, 2012														RCT - Treatment As Usual
	Turgoose, 2018 #4494	Price, 2014														RCT - Treatment As Usual
	Turgoose, 2018 #4494	Rosen, 2013	837													RCT - Other (Waitlist, placebo, healthy controls)
	Turgoose, 2018 #4494	Storch, 2011
	Turgoose, 2018 #4494	Strachan, 2012	40													RCT - Treatment As Usual
	Turgoose, 2018 #4494	Tan, 2013	34													RCT - Treatment As Usual
	Turgoose, 2018 #4494	Tuerk, 2010														RCT - Treatment As Usual
	Turgoose, 2018 #4494	Tuerk, 2010	47													RCT - Treatment As Usual
	Turgoose, 2018 #4494	Turner, 2009	10													Not reported
	Turgoose, 2018 #4494	Turner, 2014	82													RCT - Treatment As Usual
	Turgoose, 2018 #4494	Vogel, 2014	20													RCT - Other (Waitlist, placebo, healthy controls)
	Turgoose, 2018 #4494	Wierwille, 2016	221													RCT - Treatment As Usual
	Turgoose, 2018 #4494	Yuen, 2015	52													RCT - Treatment As Usual
	Turgoose, 2018 #4494	Yuen, 2015														RCT - Other (Waitlist, placebo, healthy controls)
	Turner, 2014 #4844									Anderson, 2013						RCT - Treatment As Usual	2	1	Exposure therapy via VR is as effective as face to face or WCL
	Turner, 2014 #4844									Anderson, 2013b	26					RCT - Treatment As Usual
	Turner, 2014 #4844									Banos, 2011						RCT - Treatment As Usual
	Turner, 2014 #4844									Botella, 2007						RCT - Treatment As Usual
	Turner, 2014 #4844									Botella, 2007b	12					RCT - Treatment As Usual
	Turner, 2014 #4844									Garcia-Palacios, 2002						RCT - Other (Waitlist, placebo, healthy controls)
	Turner, 2014 #4844									Hoffman, 2004	20					RCT - Treatment As Usual
	Turner, 2014 #4844									Krijn, 2004						RCT - Other (Waitlist, placebo, healthy controls)
	Turner, 2014 #4844									Krijn, 2007						RCT - Treatment As Usual
	Turner, 2014 #4844									Leibovici, 2009	12					RCT - Treatment As Usual
	Turner, 2014 #4844									Maltby, 2002						RCT - Other (Waitlist, placebo, healthy controls)
	Turner, 2014 #4844									McLay, 2011						RCT - Treatment As Usual
	Turner, 2014 #4844									Meyerbroeker, 2013						RCT - Treatment As Usual
	Turner, 2014 #4844									Price, 2012	33					RCT - Treatment As Usual
	Turner, 2014 #4844									Remmelkamp, 2002	16					RCT - Treatment As Usual
	Turner, 2014 #4844									Riera del Amo, 2011	12					RCT - Treatment As Usual
	Turner, 2014 #4844									Rothbaium, 2006b	42					RCT - Other (Waitlist, placebo, healthy controls)
	Turner, 2014 #4844									Rothbaum, 1995						RCT - Other (Waitlist, placebo, healthy controls)
	Turner, 2014 #4844									Rothbaum, 2000						RCT - Treatment As Usual
	Turner, 2014 #4844									Rothbaum, 2000b	15					RCT - Treatment As Usual
	Turner, 2014 #4844									Rothbaum, 2002						RCT - Treatment As Usual
	Turner, 2014 #4844									Rothbaum, 2006						RCT - Treatment As Usual
	Turner, 2014 #4844									Rus-Calafell, 2013	7					RCT - Treatment As Usual
	Turner, 2014 #4844									Safir, 2012	25					RCT - Treatment As Usual
	Turner, 2014 #4844									Tortella-Feliu, 2011						RCT - Treatment As Usual
	Turner, 2014 #4844									Tortella-Feliu, 2011b	12					RCT - Treatment As Usual
	Turner, 2014 #4844									Wallach, 2009						RCT - Treatment As Usual
	Turner, 2014 #4844									Wallach, 2009b	28					RCT - Other (Waitlist, placebo, healthy controls)
	Vallury, 2015 #4519			Calear, 2013	1477											RCT - Other (Waitlist, placebo, healthy controls)	2	1	Computerized CBT is effective in remote rural Patient (number) with anxierty and depression
	Vallury, 2015 #4519			Cheek, 2014												RCT - Other (Waitlist, placebo, healthy controls)
	Vallury, 2015 #4519			Hayward, 2007	35											RCT - Other (Waitlist, placebo, healthy controls)
	Vallury, 2015 #4519			Kay-Lambkin, 2011	274											RCT - Other (Waitlist, placebo, healthy controls)
	Vallury, 2015 #4519			Kay-Lambkin, 2012	163											RCT - Other (Waitlist, placebo, healthy controls)
	Vallury, 2015 #4519			MacGregor, 2009	35											RCT - Other (Waitlist, placebo, healthy controls)
	Vallury, 2015 #4519			Mewton, 2012	588											RCT - Other (Waitlist, placebo, healthy controls)
	Vallury, 2015 #4519			Neil, 2009	8207											RCT - Other (Waitlist, placebo, healthy controls)
	Vallury, 2015 #4519			Sethi, 2013												RCT - Treatment As Usual
	Vallury, 2015 #4519			Sunderland, 2012	663											RCT - Other (Waitlist, placebo, healthy controls)
	Van Ameringen, 2017 #4491					No primary literature reported											1	0.333333	Mobile apps are effective treatment for mood and anxiety disorders, but many mobile apps are untested and may not provide treatment.
	Vanni, 2013 #4845									No primary literature reported							Not reported	0.166667	Virtual reality is an effective treatment for socail anxiety disorder
	Vigerland, 2016 #4529			Bonnert, 2014	29											RCT - Other (Waitlist, placebo, healthy controls)	3	1	Internet CBT is effective to treat social anxiety disorder and chronic pain in children and adolescents vs RCT - Other (Waitlist, placebo, healthy controls)
	Vigerland, 2016 #4529			de Bruin, 2014	27											RCT - Other (Waitlist, placebo, healthy controls)
	Vigerland, 2016 #4529			de Bruin, 2015	116											RCT - Other (Waitlist, placebo, healthy controls)
	Vigerland, 2016 #4529			No primary literature reported	NA											RCT - Other (Waitlist, placebo, healthy controls)
	Vigerland, 2016 #4529			Donovan, 2014	52											RCT - Other (Waitlist, placebo, healthy controls)
	Vigerland, 2016 #4529			Doyle, 2008	83											RCT - Other (Waitlist, placebo, healthy controls)
	Vigerland, 2016 #4529			Enebrink, 2012	104											RCT - Other (Waitlist, placebo, healthy controls)
	Vigerland, 2016 #4529			Hicks, 2006	47											RCT - Other (Waitlist, placebo, healthy controls)
	Vigerland, 2016 #4529			Jones, 2008	105											RCT - Other (Waitlist, placebo, healthy controls)
	Vigerland, 2016 #4529			Joseph, 2013	422											RCT - Other (Waitlist, placebo, healthy controls)
	Vigerland, 2016 #4529			Law, 2015	83											RCT - Other (Waitlist, placebo, healthy controls)
	Vigerland, 2016 #4529			Lenhard, 2014	21											RCT - Other (Waitlist, placebo, healthy controls)
	Vigerland, 2016 #4529			Makarushka, 2011	239											RCT - Other (Waitlist, placebo, healthy controls)
	Vigerland, 2016 #4529			March, 2009												RCT - Other (Waitlist, placebo, healthy controls)
	Vigerland, 2016 #4529			Nijhof, 2012	135											RCT - Other (Waitlist, placebo, healthy controls)
	Vigerland, 2016 #4529			Palermo, 2009	48											RCT - Other (Waitlist, placebo, healthy controls)
	Vigerland, 2016 #4529			Palermo, 2016	273											RCT - Other (Waitlist, placebo, healthy controls)
	Vigerland, 2016 #4529			Ritterband, 2003	24											RCT - Other (Waitlist, placebo, healthy controls)
	Vigerland, 2016 #4529			Silfvnernagel, 2015	11											RCT - Other (Waitlist, placebo, healthy controls)
	Vigerland, 2016 #4529			Spence, 2011												RCT - Other (Waitlist, placebo, healthy controls)
	Vigerland, 2016 #4529			Tillfors, 2011	19											RCT - Other (Waitlist, placebo, healthy controls)
	Vigerland, 2016 #4529			Trautmann, 2008	18											RCT - Other (Waitlist, placebo, healthy controls)
	Vigerland, 2016 #4529			Trautmann, 2010	68											RCT - Other (Waitlist, placebo, healthy controls)
	Vigerland, 2016 #4529			Vigerland, 2013	30											RCT - Other (Waitlist, placebo, healthy controls)
	Vigerland, 2016 #4529			Vigerland, 2016												RCT - Other (Waitlist, placebo, healthy controls)
	Weightman, 2020 #6383	No primary literature reported															Not reported	0.13	Video or telephone call are as effective as face-to-face treatment and improve access to services.
	Wells, 2018 #4490			de Graaf, 2009												RCT - Treatment As Usual	2.5	1	Computerized CBT is more effective with therapist support than without therapist support to treat depression
	Wells, 2018 #4490			Gilbody, 2015												RCT - Treatment As Usual
	Wells, 2018 #4490			Hallgren, 2015	946											RCT - Treatment As Usual
	Wells, 2018 #4490			Hoifodt, 2013												RCT - Other (Waitlist, placebo, healthy controls)
	Wells, 2018 #4490			Kivi, 2014	90											RCT - Treatment As Usual
	Wells, 2018 #4490			Mohr, 2013	101											RCT - Other (Waitlist, placebo, healthy controls)
	Wells, 2018 #4490			Montero-Marin, 2016	296											RCT - Treatment As Usual
	Wells, 2018 #4490			Proudfoot, 2004	274											RCT - Treatment As Usual
	Wilks, 2016 #4541			No primary literature reported													Not reported	0.875	Computerized CBT is effective in treating mood and anxiety disorders in simple populations, but may not work as well in complex populations or situations (ie. Suicide)
	Wootton, 2016 #4499			Andersson, 2011												Not reported	Not reported	0.875	Remote treatment typically internet or computerized CBT is as effective as face to face to treat OCD
	Wootton, 2016 #4499			Andersson, 2012												RCT - Other (Waitlist, placebo, healthy controls)
	Wootton, 2016 #4499			Bachofen, 1999												Observational
	Wootton, 2016 #4499			Greist, 1998	95											Observational
	Wootton, 2016 #4499			Greist, 2002												RCT - Other (Waitlist, placebo, healthy controls)
	Wootton, 2016 #4499			Kenwright, 2005												RCT - Other (Waitlist, placebo, healthy controls)
	Wootton, 2016 #4499			Lenhard, 2014												Not reported
	Wootton, 2016 #4499			Lovell, 2006	72											RCT - Other (Waitlist, placebo, healthy controls)
	Wootton, 2016 #4499			Marks, 2003												Observational
	Wootton, 2016 #4499			Tolin, 2007	41											RCT - Treatment As Usual
	Wootton, 2016 #4499			Wootton, 2011	36											RCT - Other (Waitlist, placebo, healthy controls)
	Wootton, 2016 #4499			Wootton, 2013	37											RCT - Other (Waitlist, placebo, healthy controls)
	Wootton, 2016 #4499			Wootton, 2014	61											Observational
	Wootton, 2016 #4499	Dunstan, 2012	6													RCT - Other (Waitlist, placebo, healthy controls)	Not reported
	Wootton, 2016 #4499	Manchanda, 1998	1													Observational
	Wootton, 2016 #4499	Storch, 2011	31													RCT - Other (Waitlist, placebo, healthy controls)
	Wootton, 2016 #4499	Strachan, 2012														RCT - Other (Waitlist, placebo, healthy controls)
	Wootton, 2016 #4499	Stubbings, 2013	21													RCT - Other (Waitlist, placebo, healthy controls)
	Wright, 2018 #4508			No primary literature reported													Not reported	0.125	Computerized CBT appears to be effective for mood and anxiety disorders and may extend to IBS, diabetes, fibromyalgia and chronic pain
	Wright, 2019 #4371					No primary literature reported											1	1	Computerized CBT is effective for depression when guided by a practitioner.
	Wright, 2019 #4371			No primary literature reported													2.5
	Wright, 2019 #4507			Berger, 2011												RCT - Other (Waitlist, placebo, healthy controls)
	Wright, 2019 #4507			Birney, 2016	300											RCT - Treatment As Usual
	Wright, 2019 #4507			Buhrman, 2015	406											RCT - Treatment As Usual
	Wright, 2019 #4507			Buntrock, 2015	406											RCT - Treatment As Usual
	Wright, 2019 #4507			Carlbring, 2013	80											RCT - Other (Waitlist, placebo, healthy controls)
	Wright, 2019 #4507			Choi, 2012	70											RCT - Other (Waitlist, placebo, healthy controls)
	Wright, 2019 #4507			Clarke, 2002												RCT - Treatment As Usual
	Wright, 2019 #4507			Clarke, 2005												RCT - Treatment As Usual
	Wright, 2019 #4507			Clarke, 2009												RCT - Treatment As Usual
	Wright, 2019 #4507			Cooper, 2011												RCT - Other (Waitlist, placebo, healthy controls)
	Wright, 2019 #4507			Farrer, 2011	155											RCT - Treatment As Usual
	Wright, 2019 #4507			Gilbody, 2016	691											RCT - Treatment As Usual
	Wright, 2019 #4507			Glozier, 2013												RCT - Other (Waitlist, placebo, healthy controls)
	Wright, 2019 #4507			Hodfoll, 2016	201											RCT - Treatment As Usual
	Wright, 2019 #4507			Hoifodt, 2013	106											RCT - Other (Waitlist, placebo, healthy controls)
	Wright, 2019 #4507			Hollandare, 2011	84											RCT - Other (Waitlist, placebo, healthy controls)
	Wright, 2019 #4507			Kivi, 2014												RCT - Treatment As Usual
	Wright, 2019 #4507			Lintvedt, 2013	1634											RCT - Other (Waitlist, placebo, healthy controls)
	Wright, 2019 #4507			Meyer, 2015												RCT - Treatment As Usual
	Wright, 2019 #4507			Milgrom, 2016												RCT - Treatment As Usual
	Wright, 2019 #4507			Mohr, 2013												RCT - Other (Waitlist, placebo, healthy controls)
	Wright, 2019 #4507			Montero-Marin, 2016												RCT - Treatment As Usual
	Wright, 2019 #4507			Perini, 2009												RCT - Other (Waitlist, placebo, healthy controls)
	Wright, 2019 #4507			Phillips, 2014												RCT - Treatment As Usual
	Wright, 2019 #4507			Proudfoot, 2004												RCT - Other (Waitlist, placebo, healthy controls)
	Wright, 2019 #4507			Pugh, 2016	50											RCT - Other (Waitlist, placebo, healthy controls)
	Wright, 2019 #4507			Richards, 2015												RCT - Other (Waitlist, placebo, healthy controls)
	Wright, 2019 #4507			Roepke, 2015	283											RCT - Other (Waitlist, placebo, healthy controls)
	Wright, 2019 #4507			Ruwaard, 2009												RCT - Other (Waitlist, placebo, healthy controls)
	Wright, 2019 #4507			Selmi, 1990												RCT - Treatment As Usual
	Wright, 2019 #4507			Sheeber, 2012	70											RCT - Other (Waitlist, placebo, healthy controls)
	Wright, 2019 #4507			Spek, 2007												RCT - Treatment As Usual
	Wright, 2019 #4507			Titov, 2010												RCT - Other (Waitlist, placebo, healthy controls)
	Wright, 2019 #4507			Titov, 2011	77											RCT - Other (Waitlist, placebo, healthy controls)
	Wright, 2019 #4507			van Bastelaar, 2011												RCT - Other (Waitlist, placebo, healthy controls)
	Wright, 2019 #4507			Van der Zanden, 2012												RCT - Other (Waitlist, placebo, healthy controls)
	Wright, 2019 #4507			Vernmark, 2010												RCT - Other (Waitlist, placebo, healthy controls)
	Wright, 2019 #4507			Warmerdam, 2008												RCT - Treatment As Usual
	Wright, 2019 #4507			Williams, 2013												RCT - Other (Waitlist, placebo, healthy controls)
	Wright, 2019 #4507			Wright, 2005												RCT - Other (Waitlist, placebo, healthy controls)
	Ye, 2015 #4551			Blom, 2015	22											Observational	3	1	Internet CBT for insomnia improves comorbid mood and anxiety symptoms
	Ye, 2015 #4551			Blom, 2015b	24											Observational
	Ye, 2015 #4551			Espie, 2014	109											RCT - Other (Waitlist, placebo, healthy controls)
	Ye, 2015 #4551			Ho, 2014	209											RCT - Other (Waitlist, placebo, healthy controls)
	Ye, 2015 #4551			Lancee, 2012	414											RCT - Other (Waitlist, placebo, healthy controls)
	Ye, 2015 #4551			Lancee, 2013	133											Observational
	Ye, 2015 #4551			Lancee, 2013b	129											Observational
	Ye, 2015 #4551			Ritterband, 2012	28											RCT - Other (Waitlist, placebo, healthy controls)
	Ye, 2015 #4551			Thorndike, 2013	44											RCT - Other (Waitlist, placebo, healthy controls)
	Ye, 2015 #4551			van	118											RCT - Other (Waitlist, placebo, healthy controls)
	Zhao, 2021 #6422	Dennis, 2003	42													RCT - Other (Waitlist, placebo, healthy controls)	2.5	1	Telephone call, online, and apps are effective to treat depression and anxiety in women with post partum depression, but better quality research is needed.
	Zhao, 2021 #6422	Dennis, 2009	701													RCT - Other (Waitlist, placebo, healthy controls)
	Zhao, 2021 #6422	Dennis, 2020	241													RCT - Other (Waitlist, placebo, healthy controls)
	Zhao, 2021 #6422			Fonseca, 2019	194											RCT - Other (Waitlist, placebo, healthy controls)	2.5
	Zhao, 2021 #6422					Jannatia, 2020	78									RCT - Other (Waitlist, placebo, healthy controls)	2.5
	Zhao, 2021 #6422	Ngai, 2015	397													RCT - Other (Waitlist, placebo, healthy controls)
	Zhao, 2021 #6422			O'Mahan, 2013	910											RCT - Other (Waitlist, placebo, healthy controls)
	Zhao, 2021 #6422			O'Mahan, 2014	83											RCT - Other (Waitlist, placebo, healthy controls)
	Zhao, 2021 #6422	Shorey, 2019	138													RCT - Other (Waitlist, placebo, healthy controls)

## Sheet: Bipolar and related
		Therapist Contact (Asynchro-nous or syn- chrounous)		Online, computer, or game based therapy		Mobile therapy		Online, computer, or game based cognitive training		Virtual and Augmented reality		Groups (groups, forums, etc.)		Other
Summary		Article (number)	Patient (number)	Article (number)	Patient (number)	Article (number)	Patient (number)	Article (number)	Patient (number)	Article (number)	Patient (number)	Article (number)	Patient (number)	Article (number)	Patient (number)
	Total	4	14	28	2764	4	315					4	442	2	38
	RCT - Treatment As Usual			14	992
	RCT - Other (Waitlist, placebo, healthy controls)	1	14	7	1499	2	182					3	286
	Observational	3		5	273	1	51					1	156	2	38
	% RCT - Treatment As Usual	0	0	53.8462	35.89	0	0					0	0	0	0
	% RCT - Other (Waitlist, placebo, healthy controls)	25	100	26.9231	54.233	66.6667	78.1116					75	64.7059	0	0
	% Observational	75	0	19.2308	9.87699	33.3333	21.8884					25	35.2941	100	100
	Quality of primary research (1-3; Low to High)	Not reported		1		2.75						1		1
	Standard deviation of quality of primary research	NA		NA		NA						NA		NA
	Review	Article (First Author, Date)	Patient (number)	Article (First Author, Date)	Patient (number)	Article (First Author, Date)	Patient (number)	Article (First Author, Date)	Patient (number)	Article (First Author, Date)	Patient (number)	Article (First Author, Date)	Patient (number)	Article (First Author, Date)	Patient (number)	Design	Reported Study Quality	Quality of Review (based on PRISMA guidelines, 0 to 1, low to highest)	Main results
Detailed data extraction	Aref-Adib, 2019 #4287			Antilla, 2012	Not reported											Observational	Not reported	1	Synchronous evaluation, therapy, cognitive therapy, and online therapy is feasible but highly dependent on patient variables (income, education, intelligence, technological and health education, and co-morbidities).
	Aref-Adib, 2019 #4287			Nicholas, 2010	247											Not reported
	Aref-Adib, 2019 #4287	Bauer, 2017	Not reported													Observational	Not reported
	Aref-Adib, 2019 #4287	Nieves, 2009	Not reported													Observational
	Aref-Adib, 2019 #4287	Poole, 2012	Not reported													Observational
	Aref-Adib, 2019 #4287							Bonfils, 2016	Not reported							Not reported	Not reported
	Aref-Adib, 2019 #4287					Depp, 2015	82									Not reported	Not reported
	Aref-Adib, 2019 #4287					Hidalgo-Mazzai, 2016	51									Observational
	Basit, 2020 #6359					Menon, 2015	132									RCT - Treatment As Usual	2.75	1	Increased treatment adherence
						Moore, 2015	50									RCT - Other (Waitlist, placebo, healthy controls)
	Biagianti, 2017 #4291					No primary literature reported											Not reported	0.125	Mobile apps can monitor Patient (number) with bipolar and/or schizohrenia for signs of relapse, symptoms, and treatment adherence. Mobile apps can also remind Patient (number) of appointments, medication, treatment program.
	Gliddon, 2017 #4289			Hollandare, 2015	7											Observational	1	0.875	Psychoeducation and therapy delivered online can effectively treat depression/anxiety symptoms but not mania symptoms of bipolar disorder. Mobile apps lack evaluation
	Gliddon, 2017 #4289			Lauder, 2015	156							Lauder, 2015	156			Observational
	Gliddon, 2017 #4289			Lieberman, 2011	64											Observational
	Gliddon, 2017 #4289			Murray, 2015	26											Observational
	Gliddon, 2017 #4289			Nicholas, 2010												Observational
	Gliddon, 2017 #4289			Barnes, 2015	233											RCT - Treatment As Usual
	Gliddon, 2017 #4289			Poole, 2012								Poole, 2012	50			RCT - Treatment As Usual
	Gliddon, 2017 #4289			Simon, 2011	118							Simon, 2011	118			RCT - Treatment As Usual
	Gliddon, 2017 #4289			Smith, 2011								Smith, 2011	118			RCT - Treatment As Usual
	Gliddon, 2017 #4289			Proudfoot, 2012	407											RCT - Other (Waitlist, placebo, healthy controls)
	Gliddon, 2017 #4289			Todd, 2014	122											RCT - Other (Waitlist, placebo, healthy controls)
	Hidalgo-Mazzei, 2015 #4288			Barnes, 2007												RCT - Treatment As Usual	1	0.791667	The use of mobile apps and online treatment shows promise, but lacks evidence and rigorous research for bipolar disorders
	Hidalgo-Mazzei, 2015 #4288			Barnes, 2014	113											RCT - Treatment As Usual
	Hidalgo-Mazzei, 2015 #4288			Jones, 2014	39											RCT - Treatment As Usual
	Hidalgo-Mazzei, 2015 #4288			Lauder, 2013	78											RCT - Treatment As Usual
	Hidalgo-Mazzei, 2015 #4288			Lauder, 2014	78											RCT - Treatment As Usual
	Hidalgo-Mazzei, 2015 #4288			Poole, 2012												RCT - Treatment As Usual
	Hidalgo-Mazzei, 2015 #4288			Proudfoot, 2007	139											RCT - Treatment As Usual
	Hidalgo-Mazzei, 2015 #4288			Simon, 2011												RCT - Treatment As Usual
	Hidalgo-Mazzei, 2015 #4288			Smith, 2011a												RCT - Treatment As Usual
	Hidalgo-Mazzei, 2015 #4288			Smith, 2011b	26											RCT - Treatment As Usual
	Hidalgo-Mazzei, 2015 #4288			Todd, 2012a												RCT - Treatment As Usual
	Hidalgo-Mazzei, 2015 #4288			Todd, 2012b												RCT - Treatment As Usual
	Hidalgo-Mazzei, 2015 #4288			Todd, 2013												RCT - Treatment As Usual
	Hidalgo-Mazzei, 2015 #4288			Proudfoot, 2012												RCT - Other (Waitlist, placebo, healthy controls)
	Hidalgo-Mazzei, 2015 #4288			Todd, 2014												RCT - Other (Waitlist, placebo, healthy controls)
	Leitan, 2015 #4290			No primary literature reported													Not reported	0.125	Self-management programs for bipolar disorder are promissing but requires further development and research before it can be effective
	Naslund, 2015 #4250			Alvarez-Jimenez, 2013	20											Observational	1	0.875	Online and mobile interventions are feasible and well accepted by Patient (number) with bipolar and/or schizophrenic but lack rigorous research
	Naslund, 2015 #4250			Poole, 2012	50											RCT - Treatment As Usual
	Naslund, 2015 #4250			Simon, 2011												RCT - Treatment As Usual
	Naslund, 2015 #4250			Smith, 2011	118											RCT - Treatment As Usual
	Naslund, 2015 #4250			Baikie, 2012	848											RCT - Other (Waitlist, placebo, healthy controls)
	Naslund, 2015 #4250			Gleeson, 2014												RCT - Other (Waitlist, placebo, healthy controls)
	Naslund, 2015 #4250			Jones, 2014												RCT - Other (Waitlist, placebo, healthy controls)
	Naslund, 2015 #4250			Kaplan, 2014	60											RCT - Other (Waitlist, placebo, healthy controls)
	Naslund, 2015 #4250			Pijnenborg, 2010	62											RCT - Other (Waitlist, placebo, healthy controls)
	Naslund, 2015 #4250			Proudfoot, 2012												RCT - Other (Waitlist, placebo, healthy controls)
	Naslund, 2015 #4250			Todd, 2014												RCT - Other (Waitlist, placebo, healthy controls)
	Naslund, 2015 #4250	Wenze, 2014	14													RCT - Other (Waitlist, placebo, healthy controls)	1
	Naslund, 2015 #4250													Kane, 2013	28	Observational
	Naslund, 2015 #4250													Naslund, 2015	10	Observational
	Nicholas, 2015 #4528					Evaluated mobile apps											1	1	While there exists 571 apps, few provide effective treatment based on psychological principles for bipolar disorder.

## Sheet: Dementia
		Therapist Contact (Asynchro-nous or syn- chrounous)		Online, computer, or game based therapy		Mobile therapy		Online, computer, or game based cognitive training		Virtual and Augmented reality		Groups (groups, forums, etc.)		Other
Summary		Article (number)	Patient (number)	Article (number)	Patient (number)	Article (number)	Patient (number)	Article (number)	Patient (number)	Article (number)	Patient (number)	Article (number)	Patient (number)	Article (number)	Patient (number)
	Total	49	3643			37	3981	52	2094	22	634			20	471
	RCT - Treatment As Usual	6	483			7	3981	16	590	11	331
	RCT - Other (Waitlist, placebo, healthy controls)	4	486					19	1222	1	30			8	285
	Observational	29	1695			30		16	282	10	273			9	126
	% RCT - Treatment As Usual	15.3846	18.1306			18.9189	100	31.3725	28.1757	50	52.2082			0	0
	% RCT - Other (Waitlist, placebo, healthy controls)	10.2564	18.2432			0	0	37.2549	58.3572	4.54545	4.73186			47.0588	69.3431
	% Observational	74.359	63.6261			81.0811	0	31.3725	13.467	45.4545	43.0599			52.9412	30.6569
	Quality of primary research (1-3; Low to High)	1.83333				Not reported		1.625		1.33333				Not reported
	Standard deviation of quality of primary research	0.62361				NA		0.414578		0.471405				NA
	Review	Article (First Author, Date)	Patient (number)	Article (First Author, Date)	Patient (number)	Article (First Author, Date)	Patient (number)	Article (First Author, Date)	Patient (number)	Article (First Author, Date)	Patient (number)	Article (First Author, Date)	Patient (number)	Article (First Author, Date)	Patient (number)	Design	Reported Study Quality	Quality of Review (based on PRISMA guidelines, 0 to 1, low to highest)	Main results
Detailed data extraction	Brearly, 2017 #4569	Cullum, 2006	33													Not reported	2.5	1	Videoconferencing can be used for assessment and untimed cognitive testing in the elderly
	Brearly, 2017 #4569	Cullum, 2014	202													Not reported
	Brearly, 2017 #4569	Galusha-Glasscock, 2015	18													Not reported
	Brearly, 2017 #4569	Grosch, 2015	8													Not reported
	Brearly, 2017 #4569	Hildebrand, 2004	29													Not reported
	Brearly, 2017 #4569	Jacobsen, 2003	32													Not reported
	Brearly, 2017 #4569	Kirkwood, 2000	27													Not reported
	Brearly, 2017 #4569	Loh, 2004	20													Not reported
	Brearly, 2017 #4569	Loh, 2007	20													Not reported
	Brearly, 2017 #4569	Montani, 1997	14													Not reported
	Brearly, 2017 #4569	Vestal, 2006	10													Not reported
	Brearly, 2017 #4569	Wadsworth, 2016	84													Not reported
	Buettner, 2010 #4574							No primary literature reported									1.5	0.666667	Cognitive training can be delievered via computer, systems to monitor patinets for medical problems, early warning signs of dementia and their location.
	Costanzo, 2020 #6375							Mundt, 2007	107							RCT - Other (Waitlist, placebo, healthy controls)	Not reported	1	Digital modalities are useful to treat dementia and support caregivers, but practitioner guidance and support is essential
	Costanzo, 2020 #6375							Sacco, 2012	64							RCT - Other (Waitlist, placebo, healthy controls)
	Costanzo, 2020 #6375							Wright, 2010	40							RCT - Other (Waitlist, placebo, healthy controls)
	Costanzo, 2020 #6375									Zygouris, 2015	34					Observational	Not reported
	Costanzo, 2020 #6375							Allain, 2014	56							RCT - Other (Waitlist, placebo, healthy controls)
	Costanzo, 2020 #6375	Carotenuto, 2018	28													Observational	Not reported
	Costanzo, 2020 #6375	Cullum, 2006	33													Observational
	Costanzo, 2020 #6375	Cullum, 2014	202													RCT - Other (Waitlist, placebo, healthy controls)
	Costanzo, 2020 #6375	Lindauer, 2017	66													Observational
	Costanzo, 2020 #6375	Loh, 2005	20													RCT - Other (Waitlist, placebo, healthy controls)
	Costanzo, 2020 #6375	Loh, 2007	90													Observational
	Costanzo, 2020 #6375	Vestal, 2006	10													Observational
	Costanzo, 2020 #6375									Diaz-Orueta, 2014	20					Observational
	Costanzo, 2020 #6375													Hayes, 2008	14	RCT - Other (Waitlist, placebo, healthy controls)
	Costanzo, 2020 #6375							De Oliveira, 2010	1							Observational
	Costanzo, 2020 #6375							Imbeault, 2018	1							Observational
	Costanzo, 2020 #6375							Jelcic, 2014	27							Observational
	Costanzo, 2020 #6375							Heller, 2009	24							Observational
	Costanzo, 2020 #6375							Perilli, 2013	5							Observational
	Costanzo, 2020 #6375													Odetti, 2007	24	Observational
	Costanzo, 2020 #6375							De Leo, 2011	1							Observational
	Costanzo, 2020 #6375	Lancioni, 2009	10													Observational
	Costanzo, 2020 #6375	Lancioni, 2009b	9													Observational
	Costanzo, 2020 #6375	Lancioni, 2009c	10													Observational
	Costanzo, 2020 #6375	Lancioni, 2010	7													Observational
	Costanzo, 2020 #6375	Lancioni, 2010b	11													Observational
	Costanzo, 2020 #6375	Lancioni, 2010c	9													Observational
	Costanzo, 2020 #6375	Lancioni, 2012	3													Observational
	Costanzo, 2020 #6375							Lancioni, 2014	8							Observational
	Costanzo, 2020 #6375													Fauconau, 2009	2	Observational
	Costanzo, 2020 #6375													Caffo, 2014	4	Observational
	Costanzo, 2020 #6375							Lancioni, 2011	3							Observational
	Costanzo, 2020 #6375							Lancioni, 2013	5							Observational
	Costanzo, 2020 #6375													Olsson, 2015	3	Observational
	Costanzo, 2020 #6375							Lanza, 2014	14							RCT - Other (Waitlist, placebo, healthy controls)
	Costanzo, 2020 #6375													Wang, 2017	20	RCT - Other (Waitlist, placebo, healthy controls)
	Costanzo, 2020 #6375							Corchado, 2008	43							RCT - Other (Waitlist, placebo, healthy controls)
	Costanzo, 2020 #6375													Pot, 2012	56	RCT - Other (Waitlist, placebo, healthy controls)
	Costanzo, 2020 #6375													Rowe, 2009	53	RCT - Other (Waitlist, placebo, healthy controls)
	Cotelli, 2019 #4571	Savage, 2014	5													Observational	1	1	Video or voice rehabilitation may be comparable to face to face, but requires further Article (First Author, Date)
	Cotelli, 2019 #4571	Jelcic, 2014	27													RCT - Other (Waitlist, placebo, healthy controls)
	Cotelli, 2019 #4571	Meyer, 2016	17													RCT - Other (Waitlist, placebo, healthy controls)
	Cotelli, 2019 #4571	Poon, 2015	22													RCT - Other (Waitlist, placebo, healthy controls)
	Cotelli, 2019 #4571	Vermeij, 2016	18													RCT - Other (Waitlist, placebo, healthy controls)
	Coyle, 2015 #4573							Gunther, 2003	19							Observational	2	1	Computerized cognitive training is effective on the cognitive modality, depression, and anxiety symptoms but not reflected in daily living, hence tailored remediation is necessary
	Coyle, 2015 #4573							Gagnon, 2012	24							RCT - Treatment As Usual
	Coyle, 2015 #4573							Gaitan, 2012	60							RCT - Treatment As Usual
	Coyle, 2015 #4573							Herrera, 2012	24							RCT - Treatment As Usual
	Coyle, 2015 #4573							Man, 2011	44							RCT - Treatment As Usual
	Coyle, 2015 #4573							Optale, 2012	31							RCT - Treatment As Usual
	Coyle, 2015 #4573							Rozzini, 2007	74							RCT - Treatment As Usual
	Coyle, 2015 #4573							Schreiber, 1999	14							RCT - Treatment As Usual
	Coyle, 2015 #4573							Talassi, 2007	67							RCT - Treatment As Usual
	Coyle, 2015 #4573							Terraga, 2006	43							RCT - Treatment As Usual
	Coyle, 2015 #4573							Barnes, 2009	47							RCT - Other (Waitlist, placebo, healthy controls)
	Coyle, 2015 #4573							Cipriani, 2006	23							RCT - Other (Waitlist, placebo, healthy controls)
	Coyle, 2015 #4573							Finn, 2011	16							RCT - Other (Waitlist, placebo, healthy controls)
	Coyle, 2015 #4573							Galante, 2007	11							RCT - Other (Waitlist, placebo, healthy controls)
	Coyle, 2015 #4573							Rosen, 2011								RCT - Other (Waitlist, placebo, healthy controls)
	Coyle, 2015 #4573							Valdes, 2012	195							RCT - Other (Waitlist, placebo, healthy controls)
	Díaz Pérez, 2018 #4568									White y Moussavi, 2016	1					Observational	Not reported	0.833333	VR is promosing and may be effective for cogntive training in people with dementia, but requires further research and development
	Díaz Pérez, 2018 #4568									Benoit, 2015	18					Observational
	Díaz Pérez, 2018 #4568									Chapoulie, 2014	13					Observational
	Díaz Pérez, 2018 #4568									McEwen, 2014	1					Observational
	Díaz Pérez, 2018 #4568									Moyle, 2017	10					Observational
	Díaz Pérez, 2018 #4568									Plancher, 2010	160					Observational
	Díaz Pérez, 2018 #4568									Man, 2011	44					RCT - Treatment As Usual
	Díaz Pérez, 2018 #4568									Manera, 2016	57					RCT - Treatment As Usual
	Díaz Pérez, 2018 #4568									Optale, 2010	31					RCT - Treatment As Usual
	Díaz Pérez, 2018 #4568									Geun-Ho, 2016	30					RCT - Other (Waitlist, placebo, healthy controls)
	Garcia-Casal, 2017 #4327							Cipriani, 2006	20							RCT - Treatment As Usual	2	1	Computer cognitive interventions for people with dementia are more effective than non-computer based interventions
	Garcia-Casal, 2017 #4327							Fernandez-Calvo, 2011	45							RCT - Treatment As Usual
	Garcia-Casal, 2017 #4327							Hofmann, 2003	18							RCT - Treatment As Usual
	Garcia-Casal, 2017 #4327							Jelcic, 2014	27							RCT - Other (Waitlist, placebo, healthy controls)
	Garcia-Casal, 2017 #4327							Lee, 2013	19							RCT - Treatment As Usual
	Garcia-Casal, 2017 #4327							Loewenstein, 2004	44							RCT - Treatment As Usual
	Garcia-Casal, 2017 #4327							Savage, 2014	5							Observational
	Garcia-Casal, 2017 #4327							Talassi, 2007	37							RCT - Other (Waitlist, placebo, healthy controls)
	Garcia-Casal, 2017 #4327							Tarraga, 2006	43							RCT - Treatment As Usual
	Garcia-Casal, 2017 #4327							Yamaguchi, 2011	9							Observational
	Garcia-Casal, 2017 #4327							Zaccarelli, 2013	242							RCT - Other (Waitlist, placebo, healthy controls)
	Garcia-Casal, 2017 #4327							Zhuang, 2013	20							RCT - Treatment As Usual
	Gibson, 2016 #4570													No primary literature reported				0.125	Medication dispensors, prompts, memory aids, alert equipment, and dementia friendly home changes are used by people with dementia. Medical alerts for falls, GPS locators or mobile phones, door exit alarms, telephone blockers are used on people with dementia.
	Gosse, 2021																Not reported	0.13	The use of digital health modalities to treat people with Alzheimers and dementias is understudied leaving several questions (including effectiveness) unanswered.
	Gough, 2020 #4599	No primary literature reported												Bystad, 2017	1	Observational	Not reported	1	Delivering transcranial Direct Current Stimulation and cogntive remediation remotely is feasible for schizophrenia and multiple sclerosis.
	Gough, 2020 #4599													Agarwal, 2018	16	Observational
	Gough, 2020 #4599													Kasschau, 2016	20	Observational
	Gough, 2020 #4599													Riggs, 2018	4	Observational
	Gough, 2020 #4599													Shaw, 2017	52	Observational
	Gough, 2020 #4599													Charvet, 2017	62	RCT - Other (Waitlist, placebo, healthy controls)
	Gough, 2020 #4599													Charvet, 2017b	45	RCT - Other (Waitlist, placebo, healthy controls)
	Gough, 2020 #4599													Kasschau, 2015	20	RCT - Other (Waitlist, placebo, healthy controls)
	Gough, 2020 #4599													Mortensen, 2015	15	RCT - Other (Waitlist, placebo, healthy controls)
	Harvey, 2018 #4388							No primary literature reported									Not reported	0.125	Computerized cognitive training in people with schizophrenia or dementia is effective to increase performance on cognitive tests, but may not lead to functional gains in daily living.
	Kim, 2019 #4846									Burdea, 2015	10					Observational	1	1	VR cognitive training has moderate effects on cognition in Patient (number) with mild cognitive impairment or dementia
	Kim, 2019 #4846									Flynn, 2003	6					Observational
	Kim, 2019 #4846									Moyle, 2017						Observational
	Kim, 2019 #4846									Hwang, 2017	48					RCT - Treatment As Usual
	Kim, 2019 #4846									Lancioni, 2015	17					RCT - Treatment As Usual
	Kim, 2019 #4846									Lee, 2017	30					RCT - Treatment As Usual
	Kim, 2019 #4846									Man, 2011						RCT - Treatment As Usual
	Kim, 2019 #4846									Manera, 2016						RCT - Treatment As Usual
	Kim, 2019 #4846									Park, 2016	20					RCT - Treatment As Usual
	Kim, 2019 #4846									Schwenk, 2016	20					RCT - Treatment As Usual
	Kim, 2019 #4846									Serino, 2017	20					RCT - Treatment As Usual
	Maggio, 2019 #4847									No primary literature reported							1	0.125	Cognitive rehabilitation via VR ameliorates cognitive domains.
	Morimoto, 2012 #4537							No primary literature reported									Not reported	0.166667	Further development and improvements are required in the use of computerized cognitive therapy for depression and dementia.
	Moussa, 2017 #4328					Doi, 2015	3400									RCT - Treatment As Usual	Not reported	0.333333	Cognitive and mental health assesments done over a mobile device are comparable to pen and paper
	Moussa, 2017 #4328					Hawkins, 2014	66									RCT - Treatment As Usual
	Moussa, 2017 #4328					Lange, 2014	163									RCT - Treatment As Usual
	Moussa, 2017 #4328					Moore, 2016	67									RCT - Treatment As Usual
	Moussa, 2017 #4328					Onoda, 2013	222									RCT - Treatment As Usual
	Moussa, 2017 #4328					Stucki, 2014	11									RCT - Treatment As Usual
	Moussa, 2017 #4328					Tung, 2014	52									RCT - Treatment As Usual
	Rugiano, 2021 # 6405													No primary literature reported			Not reported	1	Chatbots to help the elderly are in their infancy and require further development.
	Sekhon, 2021 # 6363	Barton, 2011	15													Observational	Not reported	1	Synchronous contact is as effective as in person, but not all cognitive tests can be performed and there are some barriers to access.
	Sekhon, 2021 # 6363	Conn, 2013	100													Observational
	Sekhon, 2021 # 6363	Dal Bello-Haas, 2014	2													Observational
	Sekhon, 2021 # 6363	Dham, 2018	134													Observational
	Sekhon, 2021 # 6363	Kim, 2017	188													Observational
	Sekhon, 2021 # 6363	Morgan, 2011	169													RCT - Other (Waitlist, placebo, healthy controls)
	Sekhon, 2021 # 6363	Wadsworth, 2016	84													Observational
	Sekhon, 2021 # 6363	Loh, 2004	20													Observational
	Sekhon, 2021 # 6363	Morgan, 2009	137													Observational
	Sekhon, 2021 # 6363	Wong, 2020	333													Observational
	Sekhon, 2021 # 6363	Powers, 2017	222													Observational
	Sekhon, 2021 # 6363	Graziane, 2018	69													Observational
	Sitges-Macia, 2021 #6417							No primary literature reported									Not reported	0.18	The most effective cogntive therapy programs ensure caregivers and practitioners are comfortable with the technology.
	Ten Brinke, 2017 #4572							Antonenko, 2016	25							Observational	1	1	Computerized cognitive therapy led to unclear results: General increases and decreases in brain structure and function. Clearer increases in hippocampal function and connectivity. These suggest that cognitive training may be more complex effects on brain structure/function
	Ten Brinke, 2017 #4572							Belleville, 2014	80							Observational
	Ten Brinke, 2017 #4572							Heinzel, 2014	19							Observational
	Ten Brinke, 2017 #4572							Lovden, 2010	50							Observational
	Ten Brinke, 2017 #4572							Lampit, 2015	24							RCT - Other (Waitlist, placebo, healthy controls)
	Ten Brinke, 2017 #4572							Lin, 2014	68							RCT - Other (Waitlist, placebo, healthy controls)
	Ten Brinke, 2017 #4572							Rosen, 2011	24							RCT - Other (Waitlist, placebo, healthy controls)
	Ten Brinke, 2017 #4572							Strenziok, 2014	84							RCT - Other (Waitlist, placebo, healthy controls)
	Ten Brinke, 2017 #4572							Suo, 2016	100							RCT - Other (Waitlist, placebo, healthy controls)
	Turner, 2014 #4844									Gutierrez, 2013	24					RCT - Treatment As Usual	2	1	VR cogntive training is as effective as face to face.
	Turner, 2014 #4844									Man, 2012	20					RCT - Treatment As Usual
	Webb, 2018 #4330							No primary literature reported									Not reported	0.125	Computerized cognitve therapy is effective for the specific cognitive modality that is trained. Such effects spill over in other similar cognitive domains, but not dissimilar ones or every day life.
	Yi, 2021 #6391	Azad, 2012	99													Observational	2	1	Telephone or videocall is well accepted and as effective, but patients with impairments (e.g. hearing) that prevent their use must be accomondated.
	Yi, 2021 #6391	Barton, 2011	15													Observational
	Yi, 2021 #6391	Burton, 2018	6													RCT - Treatment As Usual
	Yi, 2021 #6391	Carotenuto, 2018	28													RCT - Treatment As Usual
	Yi, 2021 #6391	Castanho, 2016	69													Observational
	Yi, 2021 #6391	Cheong, 2015	427													Observational
	Yi, 2021 #6391	Dang, 2018	94													Observational
	Yi, 2021 #6391	Jelcic, 2014	27													RCT - Treatment As Usual
	Yi, 2021 #6391	Laver, 2020	63													RCT - Treatment As Usual
	Yi, 2021 #6391	Lindauer, 2017	28													RCT - Treatment As Usual
	Yi, 2021 #6391	Martin-Khan, 2012	210													RCT - Treatment As Usual
	Yi, 2021 #6391	Moo, 2020	222													Observational
	Yi, 2021 #6391	Morgan, 2011	149													RCT - Treatment As Usual
	Yi, 2021 #6391	Munro Gullum, 2014	202													RCT - Treatment As Usual
	Yi, 2021 #6391	Parikh, 2013	40													RCT - Treatment As Usual
	Yi, 2021 #6391	Powers, 2017	95													Observational
	Yi, 2021 #6391	Tso, 2016	33													Observational
	Yousaf, 2019 #4331					Evaluated mobile apps											Not reported	1	Mobile apps can be useful for people with dementia and their caregivers, but there is little evidence in support of their effectiveness.
	Yousaf, 2020 #6380					Kong, 2015	Not reported									Observational	Not reported	0.83	Mobile apps can be useful for people with dementia and their caregivers, but have limited research
						Thorpe, 2016	Not reported									Observational	Not reported
						Vahia, 2016	Not reported									Observational	Not reported
						Vahia, 2016b	Not reported									Observational	Not reported
						Dethlefs, 2017	Not reported									Observational	Not reported
						Tyack, 2017	Not reported									Observational	Not reported
						Boyd, 2017	Not reported									Observational	Not reported
						Burleson, 2018	Not reported									Observational	Not reported
						Lancioni, 2019	Not reported									Observational	Not reported
						Kerhof, 2019	Not reported									Observational	Not reported
						Bayen, 2017	Not reported									Observational	Not reported
						Docking, 2017	Not reported									Observational	Not reported
						Atee, 2018	Not reported									Observational	Not reported
						Husion, 2018	Not reported									Observational	Not reported
						Farina, 2019	Not reported									Observational	Not reported
						Nirjjon, 2014	Not reported									Observational	Not reported
						Sindi, 2015	Not reported									Observational	Not reported
						Zorluoglu, 2015	Not reported									Observational	Not reported
						Huang, 2017	Not reported									Observational	Not reported
						Shibata, 2018	Not reported									Observational	Not reported
						Wohlfahrt-Laymann, 2018	Not reported									Observational	Not reported
						Mulvenna, 2017	Not reported									Observational	Not reported
						Laird, 2018	Not reported									Observational	Not reported
						Welsh, 2018	Not reported									Observational	Not reported
						Megges, 2017	Not reported									Observational	Not reported
						Megges, 2018	Not reported									Observational	Not reported
						Cho, 2016	Not reported									Observational	Not reported
						Hillbach Till, 2018	Not reported									Observational	Not reported
						Thoma-Lurken, 2018	Not reported									Observational	Not reported
						Kemebeck, 2019	Not reported									Observational	Not reported

## Sheet: Caregiver
		Therapist Contact (Asynchro-nous or syn- chrounous)		Online, computer, or game based therapy		Mobile therapy		Online, computer, or game based cognitive training		Virtual and Augmented reality		Groups (groups, forums, etc.)		Other
Summary		Article (number)	Patient (number)	Article (number)	Patient (number)	Article (number)	Patient (number)	Article (number)	Patient (number)	Article (number)	Patient (number)	Article (number)	Patient (number)	Article (number)	Patient (number)
	Total	21	1870	33	4082							7	449
	RCT - Treatment As Usual	8	773	10	1054							1	11
	RCT - Other (Waitlist, placebo, healthy controls)	10	1019	17	2852							4	384
	Observational	3	78	6	176							2	54
	% RCT - Treatment As Usual	38.0952	41.3369	30.303	25.8207							14.2857	2.44989
	% RCT - Other (Waitlist, placebo, healthy controls)	47.619	54.492	51.5152	69.8677							57.1429	85.5234
	% Observational	14.2857	4.17112	18.1818	4.31161							28.5714	12.0267
	Quality of primary research (1-3; Low to High)	1.5		1.5								1.5
	Standard deviation of quality of primary research	NA		NA								NA
	Review	Article (First Author, Date)	Patient (number)	Article (First Author, Date)	Patient (number)	Article (First Author, Date)	Patient (number)	Article (First Author, Date)	Patient (number)	Article (First Author, Date)	Patient (number)	Article (First Author, Date)	Patient (number)	Article (First Author, Date)	Patient (number)	Design	Reported Study Quality	Quality of Review (based on PRISMA guidelines, 0 to 1, low to highest)	Main results
Detailed data extraction	Costanzo, 2020 #6375	Serafini, 2007	18													Observational	Not reported	1	Digital modalities are useful to treat dementia and support caregivers, but practitioner guidance and support is essential
	Costanzo, 2020 #6375	Austrom, 2015	5													RCT - Other (Waitlist, placebo, healthy controls)
	Costanzo, 2020 #6375	Bank, 2006	41													RCT - Other (Waitlist, placebo, healthy controls)
	Costanzo, 2020 #6375			Chiu, 2009	28											RCT - Other (Waitlist, placebo, healthy controls)
	Costanzo, 2020 #6375	Czaja, 2002	76													RCT - Other (Waitlist, placebo, healthy controls)
	Costanzo, 2020 #6375	Eisdorfer, 2003	225													RCT - Other (Waitlist, placebo, healthy controls)
	Costanzo, 2020 #6375			Gitlin, 2003	1222											RCT - Other (Waitlist, placebo, healthy controls)
	Costanzo, 2020 #6375	Mahoney, 2001	100													RCT - Other (Waitlist, placebo, healthy controls)
	Costanzo, 2020 #6375	Mahoney, 2003	100													RCT - Other (Waitlist, placebo, healthy controls)
	Deeken, 2019 #4575	Au, 2014	60													RCT - Treatment As Usual	1.5	1	Small but positive effect of phone or computer/online based interventions for caregivers of people with dementia
	Deeken, 2019 #4575	Au, 2015	96													RCT - Treatment As Usual
	Deeken, 2019 #4575	Glueckauf, 2012	14													RCT - Treatment As Usual
	Deeken, 2019 #4575	Goodman, 1990	66													RCT - Treatment As Usual
	Deeken, 2019 #4575	Wilz, 2018	273													RCT - Treatment As Usual
	Deeken, 2019 #4575	Czaja, 2013	110													RCT - Other (Waitlist, placebo, healthy controls)
	Deeken, 2019 #4575	Martindale-Adams, 2013	154													RCT - Other (Waitlist, placebo, healthy controls)
	Deeken, 2019 #4575	Winter, 2007	103													RCT - Other (Waitlist, placebo, healthy controls)
	Deeken, 2019 #4575			Gallagher-Thompson, 2010	76											RCT - Treatment As Usual	1.5
	Deeken, 2019 #4575			Gant, 2007	32											RCT - Treatment As Usual
	Deeken, 2019 #4575			Glueckauf, 2007	36											RCT - Treatment As Usual
	Deeken, 2019 #4575			Hicken, 2017	231											RCT - Treatment As Usual
	Deeken, 2019 #4575			Kajiyama, 2013	150											RCT - Treatment As Usual
	Deeken, 2019 #4575			Kwok, 2013	42											RCT - Treatment As Usual
	Deeken, 2019 #4575			Mavandadi, 2017	75											RCT - Treatment As Usual
	Deeken, 2019 #4575			Torkmani, 2014	60											RCT - Treatment As Usual
	Deeken, 2019 #4575			Tremont, 2015	250											RCT - Treatment As Usual
	Deeken, 2019 #4575			Beauchamp, 2005												RCT - Other (Waitlist, placebo, healthy controls)
	Deeken, 2019 #4575			Blom, 2015	251											RCT - Other (Waitlist, placebo, healthy controls)
	Deeken, 2019 #4575			Brennan, 1995	102											RCT - Other (Waitlist, placebo, healthy controls)
	Deeken, 2019 #4575			Chang, 1999	65											RCT - Other (Waitlist, placebo, healthy controls)
	Deeken, 2019 #4575			Connell, 2009	157											RCT - Other (Waitlist, placebo, healthy controls)
	Deeken, 2019 #4575			Cristancho-Lacroix, 2015	49											RCT - Other (Waitlist, placebo, healthy controls)
	Deeken, 2019 #4575			Eisdorfer, 2003	150											RCT - Other (Waitlist, placebo, healthy controls)
	Deeken, 2019 #4575			Finkel, 2007	46											RCT - Other (Waitlist, placebo, healthy controls)
	Deeken, 2019 #4575			Hattink, 2015	46											RCT - Other (Waitlist, placebo, healthy controls)
	Deeken, 2019 #4575			Kales, 2018	57											RCT - Other (Waitlist, placebo, healthy controls)
	Deeken, 2019 #4575			Mahoney, 2003	100											RCT - Other (Waitlist, placebo, healthy controls)
	Deeken, 2019 #4575			Nunez-Naveira, 2016	77											RCT - Other (Waitlist, placebo, healthy controls)
	Deeken, 2019 #4575			Steffen, 2000	24											RCT - Other (Waitlist, placebo, healthy controls)
	Deeken, 2019 #4575			Tremont, 2008	33											RCT - Other (Waitlist, placebo, healthy controls)
	Deeken, 2019 #4575											Lai, 2013	11			RCT - Treatment As Usual	1.5
	Lee, 2015 #4577											Chiu, 2009				Observational	Not reported	0.833333	Internet based support groups and services reduce care burden and improve support netowrks for dementia caregivers
	Lee, 2015 #4577											Mahoney, 2003	100			RCT - Other (Waitlist, placebo, healthy controls)
	Lee, 2015 #4577											Marziali, 2006	66			RCT - Other (Waitlist, placebo, healthy controls)
	Lee, 2015 #4577											Marziali, 2011	91			RCT - Other (Waitlist, placebo, healthy controls)
	Lee, 2015 #4577											Nichols, 2011	127			RCT - Other (Waitlist, placebo, healthy controls)
	McKechnie, 2014 #4578			Glueckauf, 2004	40											Observational	1.5	1	Higher quality computer based interventions are effective to support carers of people with dementia, but lower quality interventions provide mixed results
	McKechnie, 2014 #4578			Lewis, 2010	63											Observational
	McKechnie, 2014 #4578			Magnusson, 2005	34											Observational
	McKechnie, 2014 #4578			Rosen, 2003	18											Observational
	McKechnie, 2014 #4578			Gallagher-Thompson, 2010												RCT - Treatment As Usual
	McKechnie, 2014 #4578			Beauchamp, 2005	329											RCT - Other (Waitlist, placebo, healthy controls)
	McKechnie, 2014 #4578			Eisdorfer, 2003	225											RCT - Other (Waitlist, placebo, healthy controls)
	McKechnie, 2014 #4578			Finkel, 2007	46											RCT - Other (Waitlist, placebo, healthy controls)
	McKechnie, 2014 #4578											Chiu, 2009	35			Observational
	McKechnie, 2014 #4578											Torp, 2008	19			Observational	1.5
	McKechnie, 2014 #4578											Mahoney, 2003				RCT - Other (Waitlist, placebo, healthy controls)
	McKechnie, 2014 #4578											Marziali, 2006				RCT - Other (Waitlist, placebo, healthy controls)
	McKechnie, 2014 #4578											Marziali, 2011				RCT - Other (Waitlist, placebo, healthy controls)
	Rathnayake, 2019 #4579					No primary literature reported											Not reported	1	The use of mobile applications to support dementia caregivers seems feasible, but remains largely untested. Reports are qualitative and not quantitive, instead describe how these could be developped.
	Ruggiano, 2018 #4576	Davis, 1998	17													Observational	Not reported	1	Digital interventions improve psychosocial outcomes of dementia caregiver, but mixed improvements with regards to caregiving skill/self-efficacy.
	Ruggiano, 2018 #4576	Schinkothe, 2015	43													Observational
	Ruggiano, 2018 #4576	Au, 2014														RCT - Treatment As Usual
	Ruggiano, 2018 #4576	Au, 2015														RCT - Treatment As Usual
	Ruggiano, 2018 #4576	Davis, 2004	71													RCT - Treatment As Usual
	Ruggiano, 2018 #4576	Goodman, 1990														RCT - Treatment As Usual
	Ruggiano, 2018 #4576	Goodman, 1990b	40													RCT - Treatment As Usual
	Ruggiano, 2018 #4576	Wilz, 2016	153													RCT - Treatment As Usual
	Ruggiano, 2018 #4576	Czaja, 2013														RCT - Other (Waitlist, placebo, healthy controls)
	Ruggiano, 2018 #4576	Martindale-Adams, 2013														RCT - Other (Waitlist, placebo, healthy controls)
	Ruggiano, 2018 #4576	Wilz, 2017	105													RCT - Other (Waitlist, placebo, healthy controls)
	Ruggiano, 2018 #4576	Winter, 2007														RCT - Other (Waitlist, placebo, healthy controls)
	Ruggiano, 2018 #4576			Austrom, 2015	5											Observational	Not reported
	Ruggiano, 2018 #4576			Bormann, 2009	16											Observational
	Ruggiano, 2018 #4576			Bass, 1998	102											RCT - Treatment As Usual
	Ruggiano, 2018 #4576			Gallagher-Thompson, 2010												RCT - Treatment As Usual
	Ruggiano, 2018 #4576			Kajiyama, 2013												RCT - Treatment As Usual
	Ruggiano, 2018 #4576			Torkmani, 2014												RCT - Treatment As Usual
	Ruggiano, 2018 #4576			Tremont, 2015												RCT - Treatment As Usual
	Ruggiano, 2018 #4576			Beauchamp, 2005												RCT - Other (Waitlist, placebo, healthy controls)
	Ruggiano, 2018 #4576			Blom, 2015												RCT - Other (Waitlist, placebo, healthy controls)
	Ruggiano, 2018 #4576			Brennan, 1995												RCT - Other (Waitlist, placebo, healthy controls)
	Ruggiano, 2018 #4576			Connell, 2009												RCT - Other (Waitlist, placebo, healthy controls)
	Ruggiano, 2018 #4576			Finkel, 2007												RCT - Other (Waitlist, placebo, healthy controls)
	Ruggiano, 2018 #4576			Mahoney, 2003												RCT - Other (Waitlist, placebo, healthy controls)
	Ruggiano, 2018 #4576			Tremont, 2008												RCT - Other (Waitlist, placebo, healthy controls)
	Ruggiano, 2018 #4576			Williams, 2010	116											RCT - Other (Waitlist, placebo, healthy controls)
	Ruggiano, 2018 #4576											Torp, 2008				Observational	Not reported
	Ruggiano, 2018 #4576											Marziali, 2006				RCT - Other (Waitlist, placebo, healthy controls)
	Yousaf, 2019 #4331					No primary literature reported											Not reported	1	Mobile apps can be useful for people with dementia and their caregivers, but there is little evidence in support of their effectiveness.

## Sheet: Developmental (-ADHD
		Therapist Contact (Asynchro-nous or syn- chrounous)		Online, computer, or game based therapy		Mobile therapy		Online, computer, or game based cognitive training		Virtual and Augmented reality		Groups (groups, forums, etc.)		Other
Summary		Article (number)	Patient (number)	Article (number)	Patient (number)	Article (number)	Patient (number)	Article (number)	Patient (number)	Article (number)	Patient (number)	Article (number)	Patient (number)	Article (number)	Patient (number)
	Total	128	4323	28	87	9	183	95	2674	55	1311			34	158
	RCT - Treatment As Usual	13	535			4	107	20	984	7	222
	RCT - Other (Waitlist, placebo, healthy controls)	10	327	3	80	3	69	55	1298	24	877			3	35
	Observational	88	3330	1	7	2	7	37	392	24	212			31	123
	% RCT - Treatment As Usual	11.7117	12.7624	0	0	44.4444	58.4699	22.9885	36.7988	12.7273	16.9336			0	0
	% RCT - Other (Waitlist, placebo, healthy controls)	9.00901	7.80057	96.5517	91.954	33.3333	37.7049	34.4828	48.5415	43.6364	66.8955			8.82353	22.1519
	% Observational	79.2793	79.437	3.44828	8.04598	22.2222	3.82514	42.5287	14.6597	43.6364	16.1709			91.1765	77.8481
	Quality of primary research (1-3; Low to High)	1.5625		2		1.5		1.5		2.5				Not reported
	Standard deviation of quality of primary research	0.768013		NA		NA		NA		0.5				NA
	Review	Article (First Author, Date)	Patient (number)	Article (First Author, Date)	Patient (number)	Article (First Author, Date)	Patient (number)	Article (First Author, Date)	Patient (number)	Article (First Author, Date)	Patient (number)	Article (First Author, Date)	Patient (number)	Article (First Author, Date)	Patient (number)	Design	Reported Study Quality	Quality of Review (based on PRISMA guidelines, 0 to 1, low to highest)	Main results
Detailed data extraction	Aresti-Bartolome, 2014 #4682	Gorini, 2008	48													Observational	Not reported	0.25	VR, telehealth, social robots, and other digital interventions are effective as support for autism spectrum disorders, but often lack personlization that is provided by a practitioner.
	Aresti-Bartolome, 2014 #4682	Kobak, 2011	23													Observational
	Aresti-Bartolome, 2014 #4682	Vismara, 2012	9													Observational
	Aresti-Bartolome, 2014 #4682	Wacker, 2013	20													Observational
	Aresti-Bartolome, 2014 #4682	Baharav, 2010														Not reported
	Aresti-Bartolome, 2014 #4682	Oberleitner, 2004														Not reported
	Aresti-Bartolome, 2014 #4682	Oberleitner, 2006														Not reported
	Aresti-Bartolome, 2014 #4682	Oberleitner, 2007														Not reported
	Aresti-Bartolome, 2014 #4682	Parmanto, 2013														Not reported
	Aresti-Bartolome, 2014 #4682	Reese, 2013	21													RCT - Other (Waitlist, placebo, healthy controls)
	Aresti-Bartolome, 2014 #4682							Bosseler, 2003	8							Observational	Not reported
	Aresti-Bartolome, 2014 #4682							Chachalor, 2013	5							Observational
	Aresti-Bartolome, 2014 #4682							Hetzroni, 2005	6							Observational
	Aresti-Bartolome, 2014 #4682							Lacava, 2007								Observational
	Aresti-Bartolome, 2014 #4682							LaCava, 2010	4							Observational
	Aresti-Bartolome, 2014 #4682							Massaro, 2006	5							Observational
	Aresti-Bartolome, 2014 #4682							Fundacion orange, 2012								Not reported
	Aresti-Bartolome, 2014 #4682							Bernard-Opitz, 2001	16							RCT - Treatment As Usual
	Aresti-Bartolome, 2014 #4682							Given, 2008	64							RCT - Treatment As Usual
	Aresti-Bartolome, 2014 #4682							Plienis, 1985	17							RCT - Treatment As Usual
	Aresti-Bartolome, 2014 #4682							Troia, 2003	37							RCT - Treatment As Usual
	Aresti-Bartolome, 2014 #4682							Bernard-Optiz, 2001								RCT - Other (Waitlist, placebo, healthy controls)
	Aresti-Bartolome, 2014 #4682							Golan, 2006								RCT - Other (Waitlist, placebo, healthy controls)
	Aresti-Bartolome, 2014 #4682							MacDonald, 2009	4							RCT - Other (Waitlist, placebo, healthy controls)
	Aresti-Bartolome, 2014 #4682							Moore, 2005	34							RCT - Other (Waitlist, placebo, healthy controls)
	Aresti-Bartolome, 2014 #4682							Rajendran, 2006	22							RCT - Other (Waitlist, placebo, healthy controls)
	Aresti-Bartolome, 2014 #4682							Tanaka, 2010								RCT - Other (Waitlist, placebo, healthy controls)
	Aresti-Bartolome, 2014 #4682									Bauminger-Zvieli, 2012	22					Observational	Not reported
	Aresti-Bartolome, 2014 #4682									Bernard-Opitz, 2001	8					Observational
	Aresti-Bartolome, 2014 #4682									Brigadoon, 2006						Observational
	Aresti-Bartolome, 2014 #4682									Duquette, 2008	2					Observational
	Aresti-Bartolome, 2014 #4682									Ehrlich, 2009						Observational
	Aresti-Bartolome, 2014 #4682									Fabri, 20007	34					Observational
	Aresti-Bartolome, 2014 #4682									Herrera, 2008	2					Observational
	Aresti-Bartolome, 2014 #4682									Herrera, 2012						Observational
	Aresti-Bartolome, 2014 #4682									Ke, 2013	4					Observational
	Aresti-Bartolome, 2014 #4682									Mitchell, 2007	6					Observational
	Aresti-Bartolome, 2014 #4682									Parsons, 2006	2					Observational
	Aresti-Bartolome, 2014 #4682									Stickland, 2013	22					Observational
	Aresti-Bartolome, 2014 #4682													Goodrich, 2012	2	Observational	Not reported
	Aresti-Bartolome, 2014 #4682													Huskens, 2012	6	Observational
	Aresti-Bartolome, 2014 #4682													Kim, 2013	24	Observational
	Aresti-Bartolome, 2014 #4682													Lee, 2012	21	Observational
	Aresti-Bartolome, 2014 #4682													Tapus, 2012	4	Observational
	Aresti-Bartolome, 2014 #4682													Vanderborght, 2012	4	Observational
	Aresti-Bartolome, 2014 #4682													Bekele, 2013	12	RCT - Other (Waitlist, placebo, healthy controls)
	Aresti-Bartolome, 2014 #4682													Jordan, 2013	6	RCT - Other (Waitlist, placebo, healthy controls)
	Aresti-Bartolome, 2014 #4682													Srinivasan, 2011	17	RCT - Other (Waitlist, placebo, healthy controls)
	Boisvert, 2010 #4588	Barretto, 2006														Observational	1	1	The use of voice or video call is feasible and may be beneficial
	Boisvert, 2010 #4588	Gibson, 2010														Observational
	Boisvert, 2010 #4588	Machalicek, 2009														Observational
	Boisvert, 2010 #4588	Machalicek, 2009														Observational
	Boisvert, 2010 #4588	Machalicek, 2010														Observational
	Boisvert, 2010 #4588	Rule, 2006	1													Observational
	Boisvert, 2010 #4588	Savin, 2005	3													Observational
	Boisvert, 2010 #4588	Vismara, 2009	29													Observational
	Cavalcante, 2019 #4848									Feil-Seifer, 2008	4					Observational	3	1	There is insufficient evidence to support the use fo VR to improve motor performance in children with developmental disorders
	Cavalcante, 2019 #4848									Josman, 2008						Observational
	Cavalcante, 2019 #4848									Jung, 2006	11					Observational
	Cavalcante, 2019 #4848									Massaro, 2006	5					Observational
	Cavalcante, 2019 #4848									Escobebo, 2012	3					RCT - Treatment As Usual
	Cavalcante, 2019 #4848									Tam, 2005	8					RCT - Treatment As Usual
	Cavalcante, 2019 #4848									Whalen, 2010	44					RCT - Treatment As Usual
	Cavalcante, 2019 #4848									Wuang, 2011b	52					RCT - Treatment As Usual
	Cavalcante, 2019 #4848									Bonney, 2017	111					RCT - Other (Waitlist, placebo, healthy controls)
	Cavalcante, 2019 #4848									Jelsma, 2015	66					RCT - Other (Waitlist, placebo, healthy controls)
	Cavalcante, 2019 #4848									Jelsma, 2016	49					RCT - Other (Waitlist, placebo, healthy controls)
	Cavalcante, 2019 #4848									Mombarg, 2013	29					RCT - Other (Waitlist, placebo, healthy controls)
	Doyen, 2018 #4580	Fox, 2008	190													Observational	Not reported	0.208333	Voice or video calling is feasible to evaluate children with ASD, with parental support.
	Doyen, 2018 #4580	Myers, 2004	368													Observational
	Doyen, 2018 #4580	Myers, 2006	115													Observational
	Doyen, 2018 #4580	Myers, 2007	62													Observational
	Doyen, 2018 #4580	Myers, 2010	701													Observational
	Doyen, 2018 #4580	Yellowlees, 2008	41													Not reported
	Doyen, 2018 #4580	Elford, 2000	25													RCT - Other (Waitlist, placebo, healthy controls)
	Doyen, 2018 #4580	Nelson, 2003	28													RCT - Other (Waitlist, placebo, healthy controls)
	Doyen, 2018 #4580	Stain, 2011	11													RCT - Other (Waitlist, placebo, healthy controls)
	Ellison, 2021 #6413	Sutherland, 2019	13													Observational	2.5	1	Phone or video call is as effective or beter than TAU.
	Ellison, 2021 #6413	Rease, 2013	21													RCT - Treatment As Usual
	Ellison, 2021 #6413	Wacker, 2013	20													Observational
	Ellison, 2021 #6413	Corona, 2021	51													RCT - Treatment As Usual
	Ellison, 2021 #6413	Ausenhus, 20019	4													Observational
	Ellison, 2021 #6413	Hepburn, 2016	33													Observational
	Ellison, 2021 #6413	Ferguson, 2020	6													Observational
	Ellison, 2021 #6413	McCrae, 2020	17													Observational
	Ellison, 2021 #6413	Cihon, 2021	3													Observational
	Ellison, 2021 #6413	Baharav, 2010	2													Observational
	Ellison, 2021 #6413	Bismara	9													Observational
	Ellison, 2021 #6413	Vismara, 2013	8													Observational
	Ellison, 2021 #6413	Wacker, 2013	17													Observational
	Ellison, 2021 #6413	Suess, 2014	3													Observational
	Ellison, 2021 #6413	Ingersoll	28													Observational
	Ellison, 2021 #6413	Wainer, 2015	5													Observational
	Ellison, 2021 #6413	Ingersoll, 2016	28													RCT - Treatment As Usual
	Ellison, 2021 #6413	Lindgren, 2016	3													RCT - Treatment As Usual
	Ellison, 2021 #6413	Machalicek, 2016	3													Observational
	Ellison, 2021 #6413	Meadan, 2016	3													Observational
	Ellison, 2021 #6413	Pickard, 2016	28													Observational
	Ellison, 2021 #6413	Suess, 2016	5													Observational
	Ellison, 2021 #6413	Simacek, 2017	3													Observational
	Ellison, 2021 #6413	Subramaniam, 2017	4													Observational
	Ellison, 2021 #6413	Bearss, 2018	14													Observational
	Ellison, 2021 #6413	Benson, 2018	2													Observational
	Ellison, 2021 #6413	Kuravackel, 2018	33													RCT - Other (Waitlist, placebo, healthy controls)
	Ellison, 2021 #6413	Schieltz, 2018	2													Observational
	Ellison, 2021 #6413	Vismara, 2018	8													Observational
	Ellison, 2021 #6413	Guomundsdottir, 2019	3													Observational
	Ellison, 2021 #6413	Davis, 2020	2													Observational
	Ellison, 2021 #6413	Fisher, 2020	36													Observational
	Ellison, 2021 #6413	Lindgren, 2020	51													RCT - Treatment As Usual
	Ellison, 2021 #6413	Marino, 2020	74													RCT - Treatment As Usual
	Ellison, 2021 #6413	Rooks-Ellis, 2020	10													Observational
	Ellison, 2021 #6413	Suess, 2020	4													Observational
	Ellison, 2021 #6413	Gerow, 2021a	7													Observational
	Ellison, 2021 #6413	Gerow, 2021b	7													Observational
	Ellison, 2021 #6413	Hao, 2021	30													RCT - Treatment As Usual
	Ellison, 2021 #6413	O'Brien, 2021	1													Observational
	Ellison, 2021 #6413	Pierson, 2021	4													Observational
	Ellison, 2021 #6413	Sivaraman, 2021	6													Observational
	Ellison, 2021 #6413	Yi, 2021	13													Observational
	Ellison, 2021 #6413	Gibson, 2010	1													Observational
	Ellison, 2021 #6413	Neely, 2016	3													Observational
	Ellison, 2021 #6413	Barkaia, 2017	3													Observational
	Ellison, 2021 #6413	Neely, 2018	2													Observational
	Ellison, 2021 #6413	D'Agostino, 2020	6													Observational
	Ellison, 2021 #6413	Schlosser, 2020	7													Observational
	Ellison, 2021 #6413	Singh, 2021	3													Observational
	Ellison, 2021 #6413	Ruble, 2013	49													Observational
	Ellison, 2021 #6413	Guomundsdottir, 2017	2													Observational
	Emmelkamp, 2021 #6378									No primary literature reported							Not reported	0.13	Virtual reality is effective and promising for several mental health disorders, more research, development and adaption is needed.
	Ferguson, 2019 #4311	Barkaia, 2017	3													Observational	1	1	Voice or video calling appears to be feasible, but studies are limited and of low quality.
	Ferguson, 2019 #4311	Barretto, 2006	2													Observational
	Ferguson, 2019 #4311	Bearss, 2017	13													Observational
	Ferguson, 2019 #4311	Benson, 2017	1													Observational
	Ferguson, 2019 #4311	Gibson, 2010	2													Observational
	Ferguson, 2019 #4311	Heitzman-Powell, 2014	7													Observational
	Ferguson, 2019 #4311	Higgins, 2017	3													Observational
	Ferguson, 2019 #4311	Machalicek, 2009	3													Observational
	Ferguson, 2019 #4311	Machalicek, 2009b	2													Observational
	Ferguson, 2019 #4311	Machalicek, 2010	6													Observational
	Ferguson, 2019 #4311	Machalicek, 2016	3													Observational
	Ferguson, 2019 #4311	Meadan, 2016	3													Observational
	Ferguson, 2019 #4311	Nealy, 2016	3													Observational
	Ferguson, 2019 #4311	Simacek, 2017	2													Observational
	Ferguson, 2019 #4311	Suess, 2014	3													Observational
	Ferguson, 2019 #4311	Suess, 2016	5													Observational
	Ferguson, 2019 #4311	Vismara, 2009														Observational
	Ferguson, 2019 #4311	Vismara, 2012														Observational
	Ferguson, 2019 #4311	Vismara, 2013	8													Observational
	Ferguson, 2019 #4311	Wacker, 2013														Observational
	Ferguson, 2019 #4311	Wacker, 2013b	20													Observational
	Ferguson, 2019 #4311	Wainer, 2015	5													Observational
	Ferguson, 2019 #4311	Wilczynski, 2017	1													Observational
	Ferguson, 2019 #4311	Kuravackel, 2018	33													RCT - Treatment As Usual
	Ferguson, 2019 #4311	Lindgren, 2015	50													RCT - Treatment As Usual
	Ferguson, 2019 #4311	Ingersoll, 2015	41													RCT - Other (Waitlist, placebo, healthy controls)
	Ferguson, 2019 #4311	Vismara, 2016	28													RCT - Other (Waitlist, placebo, healthy controls)
	Ferguson, 2019 #4311	Ingersoll, 2016
	Gregory, 2011 #4585	No primary literature reported															Not reported	0.125	The use of voice or video call is feasible, but guidelines need to be developed.
	Grynszpan, 2014 #4849							Heumann, 1995	30							Observational	Not reported	0.875	Computerized cognitive training, while effective to increase the specific cognitive modality, fail to improve every day life. And would therefore require this in combination with remediation.
	Grynszpan, 2014 #4849							Macdonald, 2005	2							Observational
	Grynszpan, 2014 #4849							Murdock, 2013	4							Observational
	Grynszpan, 2014 #4849							Sansosti, 2008	3							Observational
	Grynszpan, 2014 #4849							Silver, 2001								Observational
	Grynszpan, 2014 #4849							Simpson, 2004	4							Observational
	Grynszpan, 2014 #4849							Tjus, 1998	13							Observational
	Grynszpan, 2014 #4849							Torii, 2013	1							Observational
	Grynszpan, 2014 #4849							Valentine, 2006	26							Observational
	Grynszpan, 2014 #4849							Limbika, 2012								Not reported
	Grynszpan, 2014 #4849							Sarachan, 2012								Not reported
	Grynszpan, 2014 #4849							Coleman-Martin, 2005	1							RCT - Treatment As Usual
	Grynszpan, 2014 #4849							Rouse, 2004	512							RCT - Treatment As Usual
	Grynszpan, 2014 #4849							Silver, 2001	22							RCT - Treatment As Usual
	Grynszpan, 2014 #4849							Hopkins, 2011b	24							RCT - Other (Waitlist, placebo, healthy controls)
	Grynszpan, 2014 #4849							Moore, 2000								RCT - Other (Waitlist, placebo, healthy controls)
	Grynszpan, 2014 #4849							Ploog, 2009	18							RCT - Other (Waitlist, placebo, healthy controls)
	Grynszpan, 2014 #4849							Schaffler, 2004	42							RCT - Other (Waitlist, placebo, healthy controls)
	Grynszpan, 2014 #4849							Tjus, 2001								RCT - Other (Waitlist, placebo, healthy controls)
	Grynszpan, 2014 #4849							Veuillet, 2007	18							RCT - Other (Waitlist, placebo, healthy controls)
	Grynszpan, 2014 #4849							Whalen, 2010b	23							RCT - Other (Waitlist, placebo, healthy controls)
	Grynszpan, 2014 #4849							Bernard-Optiz, 2001
	Hollis, 2017 #4476							Hetzroni, 2004	5							Observational	1	1	Computerized cognitive interventions appear to be effective, but lack comparison to non-computerized alternatives.
	Hollis, 2017 #4476							Lacava, 2007								Observational
	Hollis, 2017 #4476							McArthur, 2008	166							RCT - Other (Waitlist, placebo, healthy controls)
	Krysta, 2021 #6410	Salgado, 2018	52													Observational	1	1	Video or phone call appears to be as effective, but patients may require extra support from caregivers.
	Krysta, 2021 #6410	Ptomey, 2017	31													Observational
	Krysta, 2021 #6410	Taber-Doughty, 2010	4													Observational
	Loo, 2010 #4313							Colby, 1973	17							Observational	1	1	Computer based auditory training programs may be effective for children with auditory processing disorder.
	Loo, 2010 #4313							D'Ateno, 2003	1							Observational
	Loo, 2010 #4313							Lacava, 2010								Observational
	Loo, 2010 #4313							McGonigle-Chalmers, 2013	9							Observational
	Loo, 2010 #4313							Mineo, 2009	42							Observational
	Loo, 2010 #4313							Hoelzl, 2009								Not reported
	Loo, 2010 #4313							Chen, 1993	4							RCT - Treatment As Usual
	Loo, 2010 #4313							Grynszpan, 2008								RCT - Treatment As Usual
	Loo, 2010 #4313							Dillon, 2011	20							RCT - Other (Waitlist, placebo, healthy controls)
	Loo, 2010 #4313							Golan, 2006								RCT - Other (Waitlist, placebo, healthy controls)
	Loo, 2010 #4313							Golan, 2006	82							RCT - Other (Waitlist, placebo, healthy controls)
	Loo, 2010 #4313							Heiman, 1993	7							RCT - Other (Waitlist, placebo, healthy controls)
	Loo, 2010 #4313							Heimann, 1995	21							RCT - Other (Waitlist, placebo, healthy controls)
	Loo, 2010 #4313							Marler, 2001	7							RCT - Other (Waitlist, placebo, healthy controls)
	Loo, 2010 #4313							Moore, 2000								RCT - Other (Waitlist, placebo, healthy controls)
	Loo, 2010 #4313							Stevens, 2008	33							RCT - Other (Waitlist, placebo, healthy controls)
	Loo, 2010 #4313							Swettenham, 1996	24							RCT - Other (Waitlist, placebo, healthy controls)
	Loo, 2010 #4313							Swettenham, 1996								RCT - Other (Waitlist, placebo, healthy controls)
	Moon, 2020 #6373					Parsons, 2019	29									RCT - Other (Waitlist, placebo, healthy controls)	1.5	1	Mobile therapy may be useful for treatment of developmental disorders, but more well designed studies are necessary.
	Moon, 2020 #6373					Thiemann-Bourque, 2018	22									RCT - Treatment As Usual
	Moon, 2020 #6373					Novack, 2019	13									RCT - Other (Waitlist, placebo, healthy controls)
	Moon, 2020 #6373					Gilroy, 2018	17									RCT - Treatment As Usual
	Moon, 2020 #6373					Whitehouse, 2017	36									RCT - Treatment As Usual
	Moon, 2020 #6373					Fletcher-Watson, 2016	27									RCT - Other (Waitlist, placebo, healthy controls)
						Johnson, 2014	32									RCT - Treatment As Usual
	Oldrati, 2020 #6426							Bikic, 2017	Not reported							RCT - Other (Waitlist, placebo, healthy controls)	2	1	Cognitive games or programs are effective to treat delays.
	Oldrati, 2020 #6426							Bikic, 2018	Not reported							RCT - Other (Waitlist, placebo, healthy controls)
	Oldrati, 2020 #6426							Bishop, 2006	Not reported							RCT - Other (Waitlist, placebo, healthy controls)
	Oldrati, 2020 #6426							de Vries, 2015	Not reported							RCT - Other (Waitlist, placebo, healthy controls)
	Oldrati, 2020 #6426							Dorrenbacher, 2014	Not reported							RCT - Other (Waitlist, placebo, healthy controls)
	Oldrati, 2020 #6426							Dorrenbacher, 2018	Not reported							RCT - Other (Waitlist, placebo, healthy controls)
	Oldrati, 2020 #6426							Dovis, 2015	Not reported							RCT - Other (Waitlist, placebo, healthy controls)
	Oldrati, 2020 #6426							Franceschini, 2013	Not reported							RCT - Other (Waitlist, placebo, healthy controls)
	Oldrati, 2020 #6426							Franceschini, 2017	Not reported							RCT - Other (Waitlist, placebo, healthy controls)
	Oldrati, 2020 #6426							Goldin, 2014	Not reported							RCT - Other (Waitlist, placebo, healthy controls)
	Oldrati, 2020 #6426							Johnstone, 2010	Not reported							RCT - Other (Waitlist, placebo, healthy controls)
	Oldrati, 2020 #6426							Johnstone, 2012	Not reported							RCT - Other (Waitlist, placebo, healthy controls)
	Oldrati, 2020 #6426							Kaser, 2013	Not reported							RCT - Other (Waitlist, placebo, healthy controls)
	Oldrati, 2020 #6426							Kast, 2007	Not reported							RCT - Other (Waitlist, placebo, healthy controls)
	Oldrati, 2020 #6426							Kuhn, 2014	Not reported							RCT - Other (Waitlist, placebo, healthy controls)
	Oldrati, 2020 #6426							Luniewska, 2018	Not reported							RCT - Other (Waitlist, placebo, healthy controls)
	Oldrati, 2020 #6426							Nunez Castellar, 2014	Not reported							RCT - Other (Waitlist, placebo, healthy controls)
	Oldrati, 2020 #6426							Packiam Alloway, 2013	Not reported							RCT - Other (Waitlist, placebo, healthy controls)
	Oldrati, 2020 #6426							Prins, 2011	Not reported							RCT - Other (Waitlist, placebo, healthy controls)
	Oldrati, 2020 #6426							Clair-Thompson, 2010	Not reported							RCT - Other (Waitlist, placebo, healthy controls)
	Oldrati, 2020 #6426							Raucher, 2016	Not reported							RCT - Other (Waitlist, placebo, healthy controls)
	Oldrati, 2020 #6426							van der Oord, 2014	Not reported							RCT - Other (Waitlist, placebo, healthy controls)
	Oldrati, 2020 #6426							van der Ven, 2017	Not reported							RCT - Other (Waitlist, placebo, healthy controls)
	Oldrati, 2020 #6426							Wuang, 2018	Not reported							RCT - Other (Waitlist, placebo, healthy controls)
	Oudshoorn, 2021 #6421													Lancioni, 1997	2	Observational	Not reported	0.925926	Most studies are pilots, where further research is needed to determine effectiveness of interventions.
	Oudshoorn, 2021 #6421													Lancioni, 1998	1	Observational
	Oudshoorn, 2021 #6421													Lancioni, 1999	1	Observational
	Oudshoorn, 2021 #6421													Lancioni, 2006	1	Observational
	Oudshoorn, 2021 #6421													Lancioni, 2006b	7	Observational
	Oudshoorn, 2021 #6421													Lancioni, 2006c	1	Observational
	Oudshoorn, 2021 #6421													Lancioni, 2007	1	Observational
	Oudshoorn, 2021 #6421													Lancioni, 2008	1	Observational
	Oudshoorn, 2021 #6421													Lancioni, 2008b	1	Observational
	Oudshoorn, 2021 #6421													Lancioni, 2011	2	Observational
	Oudshoorn, 2021 #6421													Gaskin, 2012	1	Observational
	Oudshoorn, 2021 #6421													Lancioni, 2013	2	Observational
	Oudshoorn, 2021 #6421													Lancioni, 2013b	3	Observational
	Oudshoorn, 2021 #6421													Stasolla, 2013	2	Observational
	Oudshoorn, 2021 #6421													Stasolla, 2013b	3	Observational
	Oudshoorn, 2021 #6421													Kim, 2014	3	Observational
	Oudshoorn, 2021 #6421													Lancioni, 2013c	2	Observational
	Oudshoorn, 2021 #6421													Lancioni, 2014	2	Observational
	Oudshoorn, 2021 #6421													Stasolla, 2014	2	Observational
	Oudshoorn, 2021 #6421													Stasolla, 2014b	3	Observational
	Oudshoorn, 2021 #6421					Jonker, 2015	1									Observational	Not reported
	Oudshoorn, 2021 #6421													Stasolla, 2015	3	Observational
	Oudshoorn, 2021 #6421													ingh, 2017	3	Observational
	Oudshoorn, 2021 #6421			Cooney, 2017	24											RCT - Other (Waitlist, placebo, healthy controls)	Not reported
	Oudshoorn, 2021 #6421					Hoffman, 2017	6									Observational
	Oudshoorn, 2021 #6421													Damiani, 2017	6	Observational
	Oudshoorn, 2021 #6421													Stasolla, 2017	3	Observational
	Oudshoorn, 2021 #6421													Perilli, 2019	6	Observational
	Oudshoorn, 2021 #6421	Hetzroni, 2017	5													Observational
	Oudshoorn, 2021 #6421	Dunphy, 2018	12													Observational
	Oudshoorn, 2021 #6421	Hronis, 2019	21													Observational
	Parsons, 2017 #4850	Hamad, 2010	51													Not reported	3	1	Parental intervention training delivered via video or voice call improves parent knowledge and fidelity and patient social and communication skills in people with developmental disorders
	Parsons, 2017 #4850	Heitzman-Powell, 2013	7													Not reported
	Parsons, 2017 #4850	Ingersoll, 2015														Not reported
	Parsons, 2017 #4850	Ingersoll, 2016														Not reported
	Parsons, 2017 #4850	Pickard, 2016														Not reported
	Parsons, 2017 #4850	St. Peter, 2014	32													Not reported
	Parsons, 2017 #4850	Vismara, 2012														Not reported
	Parsons, 2017 #4850	Vismara, 2013														Not reported
	Parsons, 2017 #4850	Wacker, 2013														Not reported
	Ploog, 2013 #4587							Agnew, 2004	7							Observational	Not reported	0.333333	Computerized or VR cognitive training is effective to increase scores on the specific cognitive modality in people with developmental disorders
	Ploog, 2013 #4587							Boelte, 2002	10							Observational
	Ploog, 2013 #4587							Chancha-lor, 2013	5							Observational
	Ploog, 2013 #4587							Charltop, 2003	3							Observational
	Ploog, 2013 #4587							Cohen, 2005	77							Observational
	Ploog, 2013 #4587							Gal, 2009	6							Observational
	Ploog, 2013 #4587							Ganz, 2013	3							Observational
	Ploog, 2013 #4587							Hailpern, 2008	5							Observational
	Ploog, 2013 #4587							Kimball, 2004	1							Observational
	Ploog, 2013 #4587							Lacava, 2007	8							Observational
	Ploog, 2013 #4587							Nikopoulos, 2007	4							Observational
	Ploog, 2013 #4587							Simpson, 2004								Observational
	Ploog, 2013 #4587							Tjus, 1998								Observational
	Ploog, 2013 #4587							Tjus, 2001	20							Observational
	Ploog, 2013 #4587							Travers, 2011	1							Observational
	Ploog, 2013 #4587							Whalen, 2006	8							Observational
	Ploog, 2013 #4587							Yamamoto, 1999	3							Observational
	Ploog, 2013 #4587							Fundacion orange, 2011								Not reported
	Ploog, 2013 #4587							Charlop-Christy, 2000	5							RCT - Treatment As Usual
	Ploog, 2013 #4587							de Vries, 2015	40							RCT - Treatment As Usual
	Ploog, 2013 #4587							Farr, 2010	12							RCT - Treatment As Usual
	Ploog, 2013 #4587							Golan, 2006b	26							RCT - Treatment As Usual
	Ploog, 2013 #4587							Grynszpan, 2007	20							RCT - Treatment As Usual
	Ploog, 2013 #4587							Mitchell, 2007	6							RCT - Treatment As Usual
	Ploog, 2013 #4587							Pokorni, 2004	54							RCT - Treatment As Usual
	Ploog, 2013 #4587							Strehlow, 2006	44							RCT - Treatment As Usual
	Ploog, 2013 #4587							Thomeer, 2015	22							RCT - Treatment As Usual
	Ploog, 2013 #4587							Whalen, 2010	47							RCT - Treatment As Usual
	Ploog, 2013 #4587							Whalen, 2010								RCT - Treatment As Usual
	Ploog, 2013 #4587							Williams, 2002	8							RCT - Treatment As Usual
	Ploog, 2013 #4587							Williams, 2002								RCT - Treatment As Usual
	Ploog, 2013 #4587							Bolte, 2006	10							RCT - Other (Waitlist, placebo, healthy controls)
	Ploog, 2013 #4587							Gaab, 2007	34							RCT - Other (Waitlist, placebo, healthy controls)
	Ploog, 2013 #4587							Golan, 2006								RCT - Other (Waitlist, placebo, healthy controls)
	Ploog, 2013 #4587							Golan, 2010	18							RCT - Other (Waitlist, placebo, healthy controls)
	Ploog, 2013 #4587							Grynszpan, 2008	20							RCT - Other (Waitlist, placebo, healthy controls)
	Ploog, 2013 #4587							Hook, 2001	42							RCT - Other (Waitlist, placebo, healthy controls)
	Ploog, 2013 #4587							Parsons, 2004	36							RCT - Other (Waitlist, placebo, healthy controls)
	Ploog, 2013 #4587							Ploog, 2009								RCT - Other (Waitlist, placebo, healthy controls)
	Ploog, 2013 #4587							Tanaka, 2010	79							RCT - Other (Waitlist, placebo, healthy controls)
	Ploog, 2013 #4587							Tanaka, 2012	134							RCT - Other (Waitlist, placebo, healthy controls)
	Ploog, 2013 #4587							Temple, 2003	32							RCT - Other (Waitlist, placebo, healthy controls)
	Ploog, 2013 #4587							Whaln, 2010	24							RCT - Other (Waitlist, placebo, healthy controls)
	Ploog, 2013 #4587							Williams, 2004	35							RCT - Other (Waitlist, placebo, healthy controls)
	Ploog, 2013 #4587							Faja, 2008
	Ploog, 2013 #4587							Gillam, 2008	216							RCT - Other (Waitlist, placebo, healthy controls)
	Ramdoss, 2012 #4586							Beaumont, 2008	49							Observational	Not reported	0.875	Computerized cognitive is as effective as face to face, but both nevertheless report mixed findings.
	Ramdoss, 2012 #4586							Bernard-Opitz, 1999	10							Observational
	Ramdoss, 2012 #4586							Dauphin, 2001	1							Observational
	Ramdoss, 2012 #4586							Hulusic, 2012	4							Observational
	Ramdoss, 2012 #4586							Parsons, 2006	2							Observational
	Ramdoss, 2012 #4586							Faja, 2008	10							RCT - Treatment As Usual
	Ramdoss, 2012 #4586							Fletcher-Watson, 2016	27							RCT - Treatment As Usual
	Ramdoss, 2012 #4586							Grynszpan, 2007								RCT - Treatment As Usual
	Ramdoss, 2012 #4586							Grynszpan, 2008								RCT - Other (Waitlist, placebo, healthy controls)
	Ramdoss, 2012 #4586							Hopkins, 2011	25							RCT - Other (Waitlist, placebo, healthy controls)
	Ramdoss, 2012 #4586							Kujala, 2001	48							RCT - Other (Waitlist, placebo, healthy controls)
	Sivaraman, 2020 #6416	Alnemary, 2015														Not reported	1	1	There are too few studies on the use of video or telephone call to determine the effectiveness of interventions.
	Sivaraman, 2020 #6416	Barkaia, 2017														Not reported
	Sivaraman, 2020 #6416	Dai, 2018														Not reported
	Sivaraman, 2020 #6416	Guomundsdottir, 2017														Not reported
	Sivaraman, 2020 #6416	Guomundsdottir, 2018														Not reported
	Sivaraman, 2020 #6416	Lee, 2015														Not reported
	Sivaraman, 2020 #6416	Neely, 2020														Not reported
	Sivaraman, 2020 #6416	Tsami, 2019														Not reported
	Sivaraman, 2020 #6416	Wainer, 2015														Not reported
	Sutherland, 2018 #4312	Baharav, 2010	2													Observational	2	1	Voice or video call appears to be as effective as face to face treatment for people with autism spectrum disorders, but more research and guidelines are needed.
	Sutherland, 2018 #4312	Boisvert, 2012	1													Observational
	Sutherland, 2018 #4312	Hepburn, 2016	17													Observational
	Sutherland, 2018 #4312	Ingersoll, 2015														Observational
	Sutherland, 2018 #4312	Lindgren, 2016	71													Observational
	Sutherland, 2018 #4312	Meadan, 2016														Observational
	Sutherland, 2018 #4312	Suess, 2014														Observational
	Sutherland, 2018 #4312	Wainer, 2015														Observational
	Sutherland, 2018 #4312	Reese, 2014	17													RCT - Treatment As Usual
	Sutherland, 2018 #4312	Ruble, 2013	49													RCT - Treatment As Usual
	Sutherland, 2018 #4312	Schutte, 2015	23													RCT - Treatment As Usual
	Sutherland, 2018 #4312	Ingersoll, 2016	27													RCT - Other (Waitlist, placebo, healthy controls)
	Sutherland, 2018 #4312	Pickard, 2016	28													RCT - Other (Waitlist, placebo, healthy controls)
	Sutherland, 2018 #4312	Reese, 2013
	Turner, 2014 #4844									Grynszpan, 2008	20					RCT - Other (Waitlist, placebo, healthy controls)	2	1	VR is effective to treat developmental disorders
	Turner, 2014 #4844									Silver, 2001	22					RCT - Other (Waitlist, placebo, healthy controls)
	Turner, 2014 #4844									Swettenham, 1996	24					RCT - Other (Waitlist, placebo, healthy controls)
	Turner, 2014 #4844									Wuang, 2011	52					RCT - Other (Waitlist, placebo, healthy controls)
	Valentine, 2020 #6391	Juarez, 2018	65													RCT - Other (Waitlist, placebo, healthy controls)	1	1	Video or telephone call is effective for developmental disorders including ADHD, increases availability, and decreases wait times.
	Valentine, 2020 #6391	Reese, 2015	17													RCT - Other (Waitlist, placebo, healthy controls)
	Valentine, 2020 #6391	Stainbrook, 2018	63													RCT - Other (Waitlist, placebo, healthy controls)
	Valentine, 2020 #6391	Ashburner, 2016	12													Observational
	Valentine, 2020 #6391	Bearss, 2018	14													Observational
	Valentine, 2020 #6391	Clarke, 2018	1													Observational
	Valentine, 2020 #6391	Fettig, 2016	2													Observational
	Valentine, 2020 #6391	Gumundsdottir, 2017	4													Observational
	Valentine, 2020 #6391			Heitzman-Powell, 2014	7											Observational	1
	Valentine, 2020 #6391			Ingersoll, 2015	28											RCT - Other (Waitlist, placebo, healthy controls)
	Valentine, 2020 #6391			Ingersoll, 2016	28											RCT - Other (Waitlist, placebo, healthy controls)
	Valentine, 2020 #6391	Lindgren, 2016	107													RCT - Treatment As Usual
	Valentine, 2020 #6391	Little, 2018	19													Observational
	Valentine, 2020 #6391	Little, 2018b	18													Observational
	Valentine, 2020 #6391	Schieltz, 2018	2													Observational
	Valentine, 2020 #6391	Simacek, 2017	3													Observational
	Valentine, 2020 #6391	Suess, 2014	3													Observational
	Valentine, 2020 #6391	Suess, 2016	5													Observational
	Valentine, 2020 #6391	Suess, 2020	4													Observational
	Valentine, 2020 #6391	Wainer, 2015	5													Observational
	Valentine, 2020 #6391	Wallisch, 2019	8													Observational
	Valentine, 2020 #6391	Gillberg, 2017	7													Observational
	Valentine, 2020 #6391	Sehlin, 2018	17													Observational
	Valentine, 2020 #6391	Soderqvist, 2017	10													Observational
	Valentine, 2020 #6391	Brigman, 2015	1													RCT - Treatment As Usual
	Valentine, 2020 #6391	Brigman, 2016	49													Observational
	Valentine, 2020 #6391	Brigmn, 2018	6													Observational
	Valentine, 2020 #6391	Carey, 2014	16													Observational
	Valentine, 2020 #6391	Ferdinands, 2019	49													Observational
	Valentine, 2020 #6391	Jahromi, 2018	30													Observational
	Valentine, 2020 #6391	O'Brian, 2014	3													Observational
	Valentine, 2020 #6391	Ricketts, 2016a	10													Observational
	Valentine, 2020 #6391	Ricketts, 2016b	20													Observational
	Valentine, 2020 #6391	Merrill, 2017	1000													Observational
	Wass, 2014 #4851									Herrera, 2008						Observational	Not reported	0.75	Exposure therapy via VR is as effective as face to face or WCL
	Wass, 2014 #4851									Hetzroni, 2004	5					Observational
	Wass, 2014 #4851									Holsbrink-Engels, 2001	20					Observational
	Wass, 2014 #4851									Lacava, 2007	8					Observational
	Wass, 2014 #4851									Mitchell, 2007						Observational
	Wass, 2014 #4851									Moore, 2005						Observational
	Wass, 2014 #4851									Rajendran, 2000	2					Observational
	Wass, 2014 #4851									Sansosti, 2008	3					Observational
	Wass, 2014 #4851									Schlosser, 2004	4					Observational
	Wass, 2014 #4851									Tanaka, 2010	42					Observational
	Wass, 2014 #4851									Tartaro, 2008	6					Observational
	Wass, 2014 #4851									Golan, 2006	82					RCT - Treatment As Usual
	Wass, 2014 #4851									Moore, 2000	14					RCT - Treatment As Usual
	Wass, 2014 #4851									Reid, 2006	19					RCT - Treatment As Usual
	Wass, 2014 #4851									Ashkenazi, 2013	30					RCT - Other (Waitlist, placebo, healthy controls)
	Wass, 2014 #4851									Bolte, 2002	10					RCT - Other (Waitlist, placebo, healthy controls)
	Wass, 2014 #4851									Bonney, 2017b	111					RCT - Other (Waitlist, placebo, healthy controls)
	Wass, 2014 #4851									Engel-Yeger, 2017	50					RCT - Other (Waitlist, placebo, healthy controls)
	Wass, 2014 #4851									Faja, 2008	10					RCT - Other (Waitlist, placebo, healthy controls)
	Wass, 2014 #4851									Finkelstein, 2010						RCT - Other (Waitlist, placebo, healthy controls)
	Wass, 2014 #4851									Fornasari, 2013	32					RCT - Other (Waitlist, placebo, healthy controls)
	Wass, 2014 #4851									Golan, 2009	56					RCT - Other (Waitlist, placebo, healthy controls)
	Wass, 2014 #4851									Grynszpan, 2012	27					RCT - Other (Waitlist, placebo, healthy controls)
										Hammond, 2014	18					RCT - Other (Waitlist, placebo, healthy controls)
										Jelsma, 2014	48					RCT - Other (Waitlist, placebo, healthy controls)
										Josman, 2008	12					RCT - Other (Waitlist, placebo, healthy controls)
										Piper, 2006	10					RCT - Other (Waitlist, placebo, healthy controls)
										Smits-Engelsman, 2015	34					RCT - Other (Waitlist, placebo, healthy controls)
										Smits-Engelsman, 2016	35					RCT - Other (Waitlist, placebo, healthy controls)
										Stracher, 2015	21					RCT - Other (Waitlist, placebo, healthy controls)
	Whittingham, 2021 #6412	Benoit, 2002	Not reported													Not reported	Not reported	0.13	Phone and video call can be used to assess children with fetal alcohol syndrome disorder.
	Whittingham, 2021 #6412	Ens, 2010														Not reported
	Whittingham, 2021 #6412	Hanlon-Dearman, 2014	Not reported													Not reported

## Sheet: Feeding and eating
		Therapist Contact (Asynchro-nous or syn- chrounous)		Online, computer, or game based therapy		Mobile therapy		Online, computer, or game based cognitive training		Virtual and Augmented reality		Groups (groups, forums, etc.)		Other
Summary		Article (number)	Patient (number)	Article (number)	Patient (number)	Article (number)	Patient (number)	Article (number)	Patient (number)	Article (number)	Patient (number)	Article (number)	Patient (number)	Article (number)	Patient (number)
	Total	24	1226	70	7786	11	526			9	628	3	275
	RCT - Treatment As Usual	15	833	23	2497	3	276			9	628
	RCT - Other (Waitlist, placebo, healthy controls)	1	97	29	3361	3	143					3	275
	Observational	8	296	18	1928	5	107
	% RCT - Treatment As Usual	62.5	67.9445	32.8571	32.0704	27.2727	52.4715			100	100	0	0
	% RCT - Other (Waitlist, placebo, healthy controls)	4.16667	7.91191	41.4286	43.1672	27.2727	27.1863			0	0	100	100
	% Observational	33.3333	24.1436	25.7143	24.7624	45.4545	20.3422			0	0	0	0
	Quality of primary research (1-3; Low to High)	2		1.83333		1				1		2
	Standard deviation of quality of primary research	NA		0.687184		NA				NA		NA
	Review	Article (First Author, Date)	Patient (number)	Article (First Author, Date)	Patient (number)	Article (First Author, Date)	Patient (number)	Article (First Author, Date)	Patient (number)	Article (First Author, Date)	Patient (number)	Article (First Author, Date)	Patient (number)	Article (First Author, Date)	Patient (number)	Design	Reported Study Quality	Quality of Review (based on PRISMA guidelines, 0 to 1, low to highest)	Main results
Detailed data extraction	Aardoom, 2013 #4563	Robinson, 2001	23													Observational	2	1	Internet based treatment was more effective with Patient (number) that had fewer comorbidities.
	Aardoom, 2013 #4563	Robinson, 2003	29													Observational
	Aardoom, 2013 #4563	Robinson, 2008	97									Robinson, 2008	97			RCT - Other (Waitlist, placebo, healthy controls)	2
	Aardoom, 2013 #4563			Carrard, 2006												Observational	2
	Aardoom, 2013 #4563			Fong Leung, 2012	280											Observational
	Aardoom, 2013 #4563			Nevonen, 2006	38											Observational
	Aardoom, 2013 #4563			Pretorius, 2009	101											Observational
	Aardoom, 2013 #4563			Yager, 2001	4											Observational
	Aardoom, 2013 #4563			Yager, 2003	3											Observational
	Aardoom, 2013 #4563			Ruwaard, 2012	105											RCT - Treatment As Usual
	Aardoom, 2013 #4563			Sanchez-Ortiz, 2011	76											RCT - Treatment As Usual
	Aardoom, 2013 #4563			Sanchez-Ortiz, 2011												RCT - Treatment As Usual
	Aardoom, 2013 #4563			Sanchez-Ortiz, 2011												RCT - Treatment As Usual
	Aardoom, 2013 #4563			Wagner, 2012	155											RCT - Treatment As Usual
	Aardoom, 2013 #4563			Carrard, 2011	42											RCT - Other (Waitlist, placebo, healthy controls)
	Aardoom, 2013 #4563			Carrard, 2011b	74											RCT - Other (Waitlist, placebo, healthy controls)
	Aardoom, 2013 #4563			Carrard, 2011c	127											RCT - Other (Waitlist, placebo, healthy controls)
	Aardoom, 2013 #4563			Fernandez-Aranda, 2009	62											RCT - Other (Waitlist, placebo, healthy controls)
	Aardoom, 2013 #4563			Jacobi, 2012	126											RCT - Other (Waitlist, placebo, healthy controls)
	Aardoom, 2013 #4563			Jones, 2008	105							Jones, 2008	105			RCT - Other (Waitlist, placebo, healthy controls)
	Aardoom, 2013 #4563			Ljotsson, 2007								Ljotsson, 2007	73			RCT - Other (Waitlist, placebo, healthy controls)
	Albano, 2019 #4557	Leung, 2012	12													Observational	2	1	Internet based treatment is most effective when guided by a practitioner
	Albano, 2019 #4557	Leung, 2013	185													Observational
	Albano, 2019 #4557	Sterheim, 2017	41													RCT - Treatment As Usual
	Albano, 2019 #4557			Gisladottir, 2011	14											Observational	2
	Albano, 2019 #4557			Jones, 2012	46											Observational
	Albano, 2019 #4557			Lock, 2017	19											Observational
	Albano, 2019 #4557			ENot reportedique, 2018	54											RCT - Treatment As Usual
	Albano, 2019 #4557			Hibbs, 2015	178											RCT - Treatment As Usual
	Albano, 2019 #4557			Hodsoll, 2017	149											RCT - Treatment As Usual
	Albano, 2019 #4557			Aardoom, 2016												RCT - Other (Waitlist, placebo, healthy controls)
	Albano, 2019 #4557			Fichter, 2008	129											RCT - Other (Waitlist, placebo, healthy controls)
	Anastasiadou, 2018 #4308					Cardi, 2013	39									Observational	1	1	Mobile applications had limited effects to improve eating disorders
	Anastasiadou, 2018 #4308					Robinson, 2006	21									Observational
	Anastasiadou, 2018 #4308					Shapiro, 2010	31									Observational
	Anastasiadou, 2018 #4308					Shingleton, 2016	12									Observational
	Anastasiadou, 2018 #4308					Treasure, 2010	4									Observational
	Anastasiadou, 2018 #4308					Bauer, 2012	165									RCT - Treatment As Usual
	Anastasiadou, 2018 #4308					Hildebrandt, 2017	66									RCT - Treatment As Usual
	Anastasiadou, 2018 #4308					Mazzeo, 2016	45									RCT - Treatment As Usual
	Anastasiadou, 2018 #4308					Cardi, 2012	27									RCT - Other (Waitlist, placebo, healthy controls)
	Anastasiadou, 2018 #4308					Cardi, 2013b	38									RCT - Other (Waitlist, placebo, healthy controls)
	Anastasiadou, 2018 #4308					Cardi, 2015	78									RCT - Other (Waitlist, placebo, healthy controls)
	Barakat, 2019 #4306			Bara-Carril, 2004	60											Observational	2	1	Digital interventions that utilize more than one modality are more effective to treat eating, mood, and anxiety disorders, than those that use one.
	Barakat, 2019 #4306			Barakat	26											Observational
	Barakat, 2019 #4306			Cardi, 2013	29											Observational
	Barakat, 2019 #4306			Carrard, 2006	141											Observational
	Barakat, 2019 #4306			Graham, 2011	40											Observational
	Barakat, 2019 #4306			Leung, 2013	280											Observational
	Barakat, 2019 #4306			Nevonen, 2006												Observational
	Barakat, 2019 #4306			Pretorius, 2009												Observational
	Barakat, 2019 #4306			ter Huurne, 2013	165											Observational
	Barakat, 2019 #4306			de Zaan, 2017	178											RCT - Treatment As Usual
	Barakat, 2019 #4306			Ruwaard, 2012												RCT - Treatment As Usual
	Barakat, 2019 #4306			Sanchez-Ortiz, 2011												RCT - Treatment As Usual
	Barakat, 2019 #4306			Shapiro, 2007	66											RCT - Treatment As Usual
	Barakat, 2019 #4306			Wagner, 2013	155											RCT - Treatment As Usual
	Barakat, 2019 #4306			Aardoom, 2016	354											RCT - Other (Waitlist, placebo, healthy controls)
	Barakat, 2019 #4306			Carrard, 2011												RCT - Other (Waitlist, placebo, healthy controls)
	Barakat, 2019 #4306			Carrard, 2011b												RCT - Other (Waitlist, placebo, healthy controls)
	Barakat, 2019 #4306			Fernandez-Aranda, 2009												RCT - Other (Waitlist, placebo, healthy controls)
	Barakat, 2019 #4306			Hotzel, 2014	212											RCT - Other (Waitlist, placebo, healthy controls)
	Barakat, 2019 #4306			Jones, 2008												RCT - Other (Waitlist, placebo, healthy controls)
	Barakat, 2019 #4306			Strandskov, 2017	92											RCT - Other (Waitlist, placebo, healthy controls)
	Barakat, 2019 #4306			ter Huurne, 2015	214											RCT - Other (Waitlist, placebo, healthy controls)
	Barakat, 2019 #4306			Wagner, 2016	139											RCT - Other (Waitlist, placebo, healthy controls)
	Bauer, 2013 #4566			No primary literature reported		No primary literature reported											Not reported	0.125	Promising progress on the use of online and mobile apps for eating disorders, but few trials have been performed.
	Butler, 2020 #6357									Perina, 1999	Not reported					RCT - Treatment As Usual	Not reported		VR is as effective or better than CBT alone or in person exposure therapy
										Riva, 2000	25					RCT - Treatment As Usual
										Riva, 2002	20					RCT - Treatment As Usual
										Riva, 2003	36					RCT - Treatment As Usual
										Riva, 2004	120					RCT - Treatment As Usual
										Cesa, 2013	90					RCT - Treatment As Usual
										Ferrer-Garcia, 2017	64					RCT - Treatment As Usual
										Bulik, 1998	135					RCT - Treatment As Usual
	Dolemeyer, 2013 #4558	Robinson, 2008														RCT - Other (Waitlist, placebo, healthy controls)	2	1	Online CBT with guidance has a medium to high effect size to treat eating disorder. Email therapy alone did not have a significant effect.
	Dolemeyer, 2013 #4558			Ruwaard, 2012												RCT - Treatment As Usual
	Dolemeyer, 2013 #4558			Sanchez-Ortiz, 2011												RCT - Treatment As Usual
	Dolemeyer, 2013 #4558			Carrard, 2011												RCT - Other (Waitlist, placebo, healthy controls)
	Dolemeyer, 2013 #4558			Carrard, 2011b												RCT - Other (Waitlist, placebo, healthy controls)
	Dolemeyer, 2013 #4558			Fernandez-Aranda, 2009												RCT - Other (Waitlist, placebo, healthy controls)
	Dolemeyer, 2013 #4558			Johnston,2010	94											RCT - Other (Waitlist, placebo, healthy controls)
	Dolemeyer, 2013 #4558			Ljotsson, 2007	73											RCT - Other (Waitlist, placebo, healthy controls)
	Duncan, 2014 #4559	Bouchard, 2004	21													Observational	Not reported	0.208333	Video call appears to be as effective as face to face treatment for eating disorders in rural areas.
	Duncan, 2014 #4559	Griffiths, 2006	15													Observational
	Duncan, 2014 #4559	Himle, 2006	3													Observational
	Duncan, 2014 #4559	Reese, 2012	8													Observational
	Duncan, 2014 #4559	Baca, 2007	30													RCT - Treatment As Usual
	Duncan, 2014 #4559	Germain, 2009	46													RCT - Treatment As Usual
	Duncan, 2014 #4559	Jones, 2001	30													RCT - Treatment As Usual
	Duncan, 2014 #4559	King, 2009	50													RCT - Treatment As Usual
	Duncan, 2014 #4559	Kirkwood, 2000	27													RCT - Treatment As Usual
	Duncan, 2014 #4559	Kobak, 2004	42													RCT - Treatment As Usual
	Duncan, 2014 #4559	Kobak, 2008	35													RCT - Treatment As Usual
	Duncan, 2014 #4559	Lexcen, 2006	72													RCT - Treatment As Usual
	Duncan, 2014 #4559	Mitchell, 2008	128													RCT - Treatment As Usual
	Duncan, 2014 #4559	Morland, 2010	125													RCT - Treatment As Usual
	Duncan, 2014 #4559	Morland, 2011	125													RCT - Treatment As Usual
	Duncan, 2014 #4559	Nelson, 2003	28													RCT - Treatment As Usual
	Duncan, 2014 #4559	Porcari, 2009	20													RCT - Treatment As Usual
	Duncan, 2014 #4559	Shore, 2007	53													RCT - Treatment As Usual
	Duncan, 2014 #4559	Stain, 2011	11													RCT - Treatment As Usual
	Emmelkamp, 2021 #6378									No primary literature reported							Not reported	0.13	Virtual reality is effective and promising for several mental health disorders, more research, development and adaption is needed.
	Freeman, 2017 #4863									No primary literature reported							1	1	Virtual reality has potential for anxiety, depression, schizophrenia, substance use, and eating disorder but should be combined with interventions.
	Gutierrez-Maldonado, 2013 #4567									No primary literature reported							Not reported	0.166667	VR cue exposure appears to be useful to treat binge eating disorder
	Humphreys, 2021 #6418			Boucher, 2016	40											Observational	2	1	Online interventions are effective for alcohol, gambling and binge eating.
	Humphreys, 2021 #4718			Carrard, 2011	58											RCT - Other (Waitlist, placebo, healthy controls)
	Humphreys, 2021 #4718			Lyzwinski, 2019	72											RCT - Treatment As Usual
	Humphreys, 2021 #4718			Ruwaard, 2013	105											RCT - Other (Waitlist, placebo, healthy controls)
	Humphreys, 2021 #4718			Svensson, 2014	620											Observational
	Humphreys, 2021 #4718			Volker, 2011	22											Observational
	Juarascio, 2015 #4565					Evaluated mobile apps											1	1	Current mobile applications to treat eating disorders contain limited evidence based treatment and principles.
	Koskina, 2013 #4852									Perina, 1999	18					RCT - Treatment As Usual	1	1	VR cue exposure appears to be useful to treat eating disorders. VR can also be used to improve body image
	Koskina, 2013 #4852									Riva 2004	120					RCT - Treatment As Usual
	Koskina, 2013 #4852									Riva, 2002	20					RCT - Treatment As Usual
	Koskina, 2013 #4852									Riva, 2003	36					RCT - Treatment As Usual
	Koskina, 2013 #4852
	Loucas, 2014 #4307			Celio, 2000	76											RCT - Treatment As Usual	1	1	Online and mobile treatment strategies appear to be beneficial but studies are of poor quality.
	Loucas, 2014 #4307			Fichter, 2012	258											RCT - Treatment As Usual
	Loucas, 2014 #4307			Fichter, 2013												RCT - Treatment As Usual
	Loucas, 2014 #4307			Ruwaard, 2012												RCT - Treatment As Usual
	Loucas, 2014 #4307			Shapiro, 2007												RCT - Treatment As Usual
	Loucas, 2014 #4307			Stice, 2012	107											RCT - Treatment As Usual
	Loucas, 2014 #4307			Wagner, 2013												RCT - Treatment As Usual
	Loucas, 2014 #4307			Carrard, 2011b												RCT - Other (Waitlist, placebo, healthy controls)
	Loucas, 2014 #4307			Doyle, 2008	83											RCT - Other (Waitlist, placebo, healthy controls)
	Loucas, 2014 #4307			Franko, 2005	120											RCT - Other (Waitlist, placebo, healthy controls)
	Loucas, 2014 #4307			Hotzel, 2014												RCT - Other (Waitlist, placebo, healthy controls)
	Loucas, 2014 #4307			Jacobi, 2007	100											RCT - Other (Waitlist, placebo, healthy controls)
	Loucas, 2014 #4307			Jacobi, 2012												RCT - Other (Waitlist, placebo, healthy controls)
	Loucas, 2014 #4307			Jones, 2008												RCT - Other (Waitlist, placebo, healthy controls)
	Loucas, 2014 #4307			Low, 2006	72											RCT - Other (Waitlist, placebo, healthy controls)
	Loucas, 2014 #4307			Sanchez, 2011	76											RCT - Other (Waitlist, placebo, healthy controls)
	Loucas, 2014 #4307			Schmidt, 2008	97											RCT - Other (Waitlist, placebo, healthy controls)
	Loucas, 2014 #4307			Taylor, 2006	480											RCT - Other (Waitlist, placebo, healthy controls)
	Loucas, 2014 #4307			Winzelberg, 1998	57											RCT - Other (Waitlist, placebo, healthy controls)
	Loucas, 2014 #4307			Winzelberg, 2000	60											RCT - Other (Waitlist, placebo, healthy controls)
	Loucas, 2014 #4307			Zabinski, 2001	62											RCT - Other (Waitlist, placebo, healthy controls)
	Machado, 2019 #4556			No primary literature reported		No primary literature reported											Not reported	0.166667	Face to face may be more effective than online or mobile treatment for eating disorder, but more research is needed.
	Moghimi, 2021 #6419			Carrard, 2011	74											RCT - Other (Waitlist, placebo, healthy controls)	3	1	Online treatments appear to be effective but there are few studies of high quality.
				ter Huurn, 2015	85											RCT - Other (Waitlist, placebo, healthy controls)
				Wagner, 2016	139											RCT - Other (Waitlist, placebo, healthy controls)
	Shingleton, 2013 #4564			No primary literature reported													Not reported	0.166667	Online CBT for bulimia nervosa or binge eating disorder has positive effects, but may not be suitable for all individuals, some of which may be more severe or require personal interaction
	Siemer, 2011 #4516			No primary literature reported													Not reported	0.75	Online treatment may be effective to treat eating disorder in children, but would require parental involvement.
	Smith, 2019 #4562					No primary literature reported											Not reported	0.166667	Assements, intervenitons, and research can be done through novel mobile apps, but further development is required to reach minimum standards.
	Sproch, 2019 #4305	No primary literature reported															Not reported	0.125	Video call is as effective as face to face treatment for eating disorders, after considering legal issues, technological issues and therapist training.
	Wasil, 2020					No primary literature reported											Not reported	1	Selected apps use therapeutic principles, but none have been evaluated by a properly controlled study.
	Wilson, 2012 #4560			Banasiak, 2005	109											RCT - Treatment As Usual	1	0.208333	Guided online CBT is effective for binge eating disorder and bulimia nervosa, but should not be used for anorexia nervosa.
	Wilson, 2012 #4560			Durand, 2003	31											RCT - Treatment As Usual
	Wilson, 2012 #4560			Ghaderi, 2006	29											RCT - Treatment As Usual
	Wilson, 2012 #4560			Huon, 1985	120											RCT - Treatment As Usual
	Wilson, 2012 #4560			Mitchell, 2011	293											RCT - Treatment As Usual
	Wilson, 2012 #4560			Sanchez-Ortiz, 2011												RCT - Treatment As Usual
	Wilson, 2012 #4560			Schmidt, 2007	85											RCT - Treatment As Usual
	Wilson, 2012 #4560			Steele, 2008	48											RCT - Treatment As Usual
	Wilson, 2012 #4560			Thiels, 1998	62											RCT - Treatment As Usual
	Wilson, 2012 #4560			Walsh, 2004	91											RCT - Treatment As Usual
	Wilson, 2012 #4560			Palmer, 2002	121											RCT - Other (Waitlist, placebo, healthy controls)

## Sheet: Pain
		Therapist Contact (Asynchro-nous or syn- chrounous)		Online, computer, or game based therapy		Mobile therapy		Online, computer, or game based cognitive training		Virtual and Augmented reality		Groups (groups, forums, etc.)		Other
Summary		Article (number)	Patient (number)	Article (number)	Patient (number)	Article (number)	Patient (number)	Article (number)	Patient (number)	Article (number)	Patient (number)	Article (number)	Patient (number)	Article (number)	Patient (number)
	Total	166	9619	48	7005					134	7703
	RCT - Treatment As Usual	54	4350	10	1339					43	3583
	RCT - Other (Waitlist, placebo, healthy controls)	46	3203	37	5666					35	2642
	Observational	66	2066							56	1478
	% RCT - Treatment As Usual	32.5301	45.223	21.2766	19.1149					32.0896	46.5143
	% RCT - Other (Waitlist, placebo, healthy controls)	27.7108	33.2987	78.7234	80.8851					26.1194	34.2983
	% Observational	0	21.4783	0	0					41.791	19.1873
	Quality of primary research (1-3; Low to High)	1.41667		2						1.20833
	Standard deviation of quality of primary research	0.552771		0.707107						0.3656
	Review	Article (First Author, Date)	Patient (number)	Article (First Author, Date)	Patient (number)	Article (First Author, Date)	Patient (number)	Article (First Author, Date)	Patient (number)	Article (First Author, Date)	Patient (number)	Article (First Author, Date)	Patient (number)	Article (First Author, Date)	Patient (number)	Design	Reported Study Quality	Quality of Review (based on PRISMA guidelines, 0 to 1, low to highest)	Main results
Detailed data extraction	Ahmadpour, 2019 #4867									No primary literature reported							Not reported	0.166667	VR may be effective to distract patients from pain as an alternative or adjunct to pharmaceutical treatment
	Austin, 2021 # 6409									Pozeg, 2017	3					Observational	Not reported	0.83	VR may be effective to distract patients from pain but more research is needed.
	Austin, 2021 # 6409									Donati, 2016	8					Observational
	Austin, 2021 # 6409									Jordan, 2016	35					RCT - Other (Waitlist, placebo, healthy controls)
	Austin, 2021 # 6409									Roosink, 2016	9					Observational
	Austin, 2021 # 6409									Villiger, 2013	14					Observational
	Austin, 2021 # 6409									Moseley, 2007	5					Observational
	Austin, 2021 # 6409									Kumru, 2013	6					Observational
	Austin, 2021 # 6409									Soler, 2010	40					Observational
	Austin, 2021 # 6409									Ozkul, 2014	24					Observational
	Chi, 2019 #4869									Jordan, 2016	35					Observational	1	1	VR decreases spinal cord injury associated neuropathic pain
	Chi, 2019 #4869									Kumru, 2013	18					Observational
	Chi, 2019 #4869									Moseley, 2007	9					Observational
	Chi, 2019 #4869									Oneal, 2008	1					Observational
	Chi, 2019 #4869									Ozkul, 2015	24					Observational
	Chi, 2019 #4869									Pozeg, 2017	11					Observational
	Chi, 2019 #4869									Roosink, 2016	7					Observational
	Chi, 2019 #4869									Soler, 2010	40					Observational
	Chi, 2019 #4869									Villiger, 2013	9					Observational
	Chirico, 2016 #4866									Banos, 2013	19					Observational	1	1	VR may be helpful to decrease mood and anxiety symptoms associated with hospitalization and treatment of cancer
	Chirico, 2016 #4866									Espinozaz, 2012	33					Observational
	Chirico, 2016 #4866									Gershon, 2003						Observational
	Chirico, 2016 #4866									Gershon, 2004						Observational
	Chirico, 2016 #4866									Kaneda, 1999	10					Observational
	Chirico, 2016 #4866									Klosky, 2004	79					Observational
	Chirico, 2016 #4866									Oyama, 1999	22					Observational
	Chirico, 2016 #4866									Schneider, 1999						Observational
	Chirico, 2016 #4866									Schneider, 2000	11					Observational
	Chirico, 2016 #4866									Schneider, 2003	16					Observational
	Chirico, 2016 #4866									Schneider, 2004	20					Observational
	Chirico, 2016 #4866									Schneider, 2007	123					Observational
	Chirico, 2016 #4866									Schneider, 2011	137					Observational
	Chirico, 2016 #4866									Windich-Biermeier, 2007						Observational
	Chirico, 2016 #4866									Wint, 2002	30					Observational
	Chirico, 2016 #4866									Wolitzky, 2005						Observational
	Chirico, 2016 #4866									Li, 2011	122					RCT - Other (Waitlist, placebo, healthy controls)
	Chirico, 2016 #4866									Nillson, 2009	42					RCT - Other (Waitlist, placebo, healthy controls)
	Chirico, 2016 #4866									Oyama, 2000	30					RCT - Other (Waitlist, placebo, healthy controls)
	Chow, 2021 #6390									Sander Wint, 2002	30					RCT - Treatment As Usual	1	1	Virtual reality reduced pain and anxiety in most (5/9, 6/9), but not all studies. More research and large sample sizes are needed.
	Chow, 2021 #6390									Glennon, 2018	97					RCT - Treatment As Usual
	Chow, 2021 #6390									Windich-Biermeier, 2007	50					RCT - Treatment As Usual
	Chow, 2021 #6390									Wolitzky, 2005	20					RCT - Treatment As Usual
	Chow, 2021 #6390									Atzori, 2018	15					RCT - Treatment As Usual
	Chow, 2021 #6390									Schneider, 2007	123					RCT - Treatment As Usual
	Chow, 2021 #6390									Schneider, 2004	20					RCT - Treatment As Usual
	Chow, 2021 #6390									Schnieder, 2003	16					RCT - Treatment As Usual
	Chow, 2021 #6390									Schneider, 1999	50					RCT - Treatment As Usual
	Chuan, 2020 #6362									No primary literature reported							Not reported	0.148148	Virtual reality reduces pain in most but not all studies, thus patients.
	Ding, 2020 #6376									Ding, 2019	182					RCT - Treatment As Usual	2	1	Virtual reality reduces post-operative pain but depends on the kind of surgery and when VR is used.
	Ding, 2020 #6376									Jin, 2018	66					RCT - Treatment As Usual
	Ding, 2020 #6376									Sweta, 2019	50					RCT - Treatment As Usual
	Ding, 2020 #6376									Bekelis, 2017	127					RCT - Treatment As Usual
	Ding, 2020 #6376									Jahanishoorab, 2015	30					RCT - Treatment As Usual
	Ding, 2020 #6376									Yang, 2019	48					RCT - Treatment As Usual
	Ding, 2020 #6376									Piqueras, 2013	142					RCT - Treatment As Usual
	Ding, 2020 #6376									Li, 2018	78					RCT - Treatment As Usual
	Fisher, 2015 #4876			No primary literature reported													1	1	Use of psychological interventions (primarily CBT) appears to reduce pain, but studies are of poor quality. This applies to both face to face and remotely delivered treatment
	Fisher, 2019 #4874			No primary literature reported													1	1	Use of psychological interventions (primarily CBT) does not appear to reduce pain, but studies are of poor quality. This applies to both face to face and remotely delivered treatment
	Garrett, 2014#4877									Carrougher, 2009	39					Observational	2	1	Virtual reality reduces pain and functional impairments
	Garrett, 2014#4877									Gershon, 2003	1					Observational
	Garrett, 2014#4877									Gold, 2006	20					Observational
	Garrett, 2014#4877									Hoffman, 2004						Observational
	Garrett, 2014#4877									Maani, 2011	12					Observational
	Garrett, 2014#4877									Manni, 2011	2					Observational
	Garrett, 2014#4877									Shmitt, 2011	54					Observational
	Garrett, 2014#4877									Steele, 2003	1					Observational
	Garrett, 2014#4877									Wolitzky, 2005	20					Observational
	Garrett, 2014#4877									Wright, 2005	1					Observational
	Garrett, 2014#4877									Furman, 2009	38					RCT - Treatment As Usual
	Garrett, 2014#4877									Gershon, 2004	58					RCT - Treatment As Usual
	Garrett, 2014#4877									Hoffman, 2008	11					RCT - Treatment As Usual
	Garrett, 2014#4877									van Twillert, 2007	19					RCT - Treatment As Usual
	Garrett, 2014#4877									Chan, 2007						RCT - Other (Waitlist, placebo, healthy controls)
	Garrett, 2014#4877									Kipping, 2012	41					RCT - Other (Waitlist, placebo, healthy controls)
	Garrett, 2014#4877									Morris, 2010	11					RCT - Other (Waitlist, placebo, healthy controls)
	Gates, 2020 #4881									Atzori, 2018	22					RCT - Treatment As Usual	1	1	Virtual reality or video games result in a reduction of self-reported pain.
	Gates, 2020 #4881									Atzori, 2018b	24					RCT - Treatment As Usual
	Gates, 2020 #4881									Bansal, 2018	200					RCT - Treatment As Usual
	Gates, 2020 #4881									Berenson, 1998	46					RCT - Treatment As Usual
	Gates, 2020 #4881									Chaturbedi, 2016	481					RCT - Treatment As Usual
	Gates, 2020 #4881									Cohen, 1997	61					RCT - Treatment As Usual
	Gates, 2020 #4881									Devi, 2016	499					RCT - Treatment As Usual
	Gates, 2020 #4881									Gedam, 2013	278					RCT - Treatment As Usual
	Gates, 2020 #4881									Guinot, 2014	68					RCT - Treatment As Usual
	Gates, 2020 #4881									Gupta, 2014	70					RCT - Treatment As Usual
	Gates, 2020 #4881									Hussein, 2015	115					RCT - Treatment As Usual
	Gates, 2020 #4881									James, 2012	50					RCT - Treatment As Usual
	Gates, 2020 #4881									Kaur, 2017	200					RCT - Treatment As Usual
	Gates, 2020 #4881									Knight, 2018	38					RCT - Treatment As Usual
	Gates, 2020 #4881									Kohli, 2015	60					RCT - Treatment As Usual
	Gates, 2020 #4881									Lessi, 2011	65					RCT - Treatment As Usual
	Gates, 2020 #4881									Lessi, 2011b	65					RCT - Treatment As Usual
	Gates, 2020 #4881									Lobo, 2013	60					RCT - Treatment As Usual
	Gates, 2020 #4881									Maharjan, 2017	60					RCT - Treatment As Usual
	Gates, 2020 #4881									Mott, 2008						RCT - Treatment As Usual
	Gates, 2020 #4881									Nilsson, 2009	42					RCT - Treatment As Usual
	Gates, 2020 #4881									Nilsson, 2013	40					RCT - Treatment As Usual
	Gates, 2020 #4881									Piskorz, 2018	38					RCT - Treatment As Usual
	Gates, 2020 #4881									Prabhakar, 2007	40					RCT - Treatment As Usual
	Gates, 2020 #4881									Rickert, 1994	98					RCT - Treatment As Usual
	Gates, 2020 #4881									Schneider, 1999	20					RCT - Treatment As Usual
	Gates, 2020 #4881									Shahid, 2015	103					RCT - Treatment As Usual
	Gates, 2020 #4881									Sharar, 2007	86					RCT - Treatment As Usual
	Gates, 2020 #4881									Stinley, 2015	40					RCT - Treatment As Usual
	Gates, 2020 #4881									Sullivan, 2000	60					RCT - Treatment As Usual
	Gates, 2020 #4881									van Twillert, 2007						RCT - Treatment As Usual
	Gates, 2020 #4881									Venham, 1981	55					RCT - Treatment As Usual
	Gates, 2020 #4881									Windich-Biermeier, 2007	50					RCT - Treatment As Usual
	Gates, 2020 #4881									Yoo, 2011	105					RCT - Treatment As Usual
	Herrador Colmenero, 2018 #4870									Ortiz-Catalan, 2016	14					Observational	1.25	1	VR appears to reduce phantom limb pain but there is limited evidence
	Herrador Colmenero, 2018 #4870									Sumitani, 2008	22					Observational
	Herrador Colmenero, 2018 #4870									Tilak, 2015	26					Observational
	Herrador Colmenero, 2018 #4870									Yildirim, 2016	19					Observational
	Herrador Colmenero, 2018 #4870									Brodie, 2007	80					RCT - Treatment As Usual
	Herrador Colmenero, 2018 #4870									Brunelli, 2015	51					RCT - Treatment As Usual
	Herrador Colmenero, 2018 #4870									Chan, 2007						RCT - Treatment As Usual
	Herrador Colmenero, 2018 #4870									Cole, 2009	16					RCT - Treatment As Usual
	Herrador Colmenero, 2018 #4870									Diers, 2010	23					RCT - Treatment As Usual
	Herrador Colmenero, 2018 #4870									Maciver, 2008	19					RCT - Treatment As Usual
	Herrador Colmenero, 2018 #4870									Moseley, 2006	9					RCT - Treatment As Usual
	Herrador Colmenero, 2018 #4870									Ulger, 2009	20					RCT - Treatment As Usual
	Honzel, 2019 #4878									Ambron, 2018	2					Observational	Not reported	0.208333	Music therapy and VR appear to decrease pain in both chronic and acute conditions
	Honzel, 2019 #4878									Carrougher, 2009						Observational
	Honzel, 2019 #4878									Demeter, 2015	62					Observational
	Honzel, 2019 #4878									Dobek, 2014	12					Observational
	Honzel, 2019 #4878									Ford, 2018	10					Observational
	Honzel, 2019 #4878									Garza-Villarreal, 2015	22					Observational
	Honzel, 2019 #4878									Gutierrez-Maldonado, 2012	45					Observational
	Honzel, 2019 #4878									Hoffman, 2000	2					Observational
	Honzel, 2019 #4878									Hoffman, 2004	12					Observational
	Honzel, 2019 #4878									Hoffman, 2007	9					Observational
	Honzel, 2019 #4878									Hoffman, 2008						Observational
	Honzel, 2019 #4878									Jin, 2016	20					Observational
	Honzel, 2019 #4878									Johnson, 2016	32					Observational
	Honzel, 2019 #4878									Jones, 2016	30					Observational
	Honzel, 2019 #4878									Maani, 2011						Observational
	Honzel, 2019 #4878									Maani, 2011b	12					Observational
	Honzel, 2019 #4878									Madson, 2010	58					Observational
	Honzel, 2019 #4878									Mitchell, 2006	54					Observational
	Honzel, 2019 #4878									Sano, 2015	6					Observational
	Honzel, 2019 #4878									Schneider, 2018	62					Observational
	Honzel, 2019 #4878									Smith, 2017	25					Observational
	Honzel, 2019 #4878									Smitt, 011	54					Observational
	Honzel, 2019 #4878									Sulea, 2014	6					Observational
	Honzel, 2019 #4878									Wiederhold, 2014	40					Observational
	Honzel, 2019 #4878									Ames, 2017	41					RCT - Other (Waitlist, placebo, healthy controls)
	Honzel, 2019 #4878									Bradt, 2015	31					RCT - Other (Waitlist, placebo, healthy controls)
	Honzel, 2019 #4878									Bradt, 2016	55					RCT - Other (Waitlist, placebo, healthy controls)
	Honzel, 2019 #4878									Chan, 2007	66					RCT - Other (Waitlist, placebo, healthy controls)
	Honzel, 2019 #4878									Chantawong, 2017	160					RCT - Other (Waitlist, placebo, healthy controls)
	Honzel, 2019 #4878									Colwell, 2013	32					RCT - Other (Waitlist, placebo, healthy controls)
	Honzel, 2019 #4878									Guetin, 2012	87					RCT - Other (Waitlist, placebo, healthy controls)
	Honzel, 2019 #4878									Gutgsell,2013	200					RCT - Other (Waitlist, placebo, healthy controls)
	Honzel, 2019 #4878									Hoffman, 2004						RCT - Other (Waitlist, placebo, healthy controls)
	Honzel, 2019 #4878									Hoffman, 2006	39					RCT - Other (Waitlist, placebo, healthy controls)
	Honzel, 2019 #4878									Jafari, 2012	60					RCT - Other (Waitlist, placebo, healthy controls)
	Honzel, 2019 #4878									Jeffs, 2014	30					RCT - Other (Waitlist, placebo, healthy controls)
	Honzel, 2019 #4878									Karalar, 2016	89					RCT - Other (Waitlist, placebo, healthy controls)
	Honzel, 2019 #4878									Kipping, 2012						RCT - Other (Waitlist, placebo, healthy controls)
	Honzel, 2019 #4878									Loreto-Quijada, 2014	77					RCT - Other (Waitlist, placebo, healthy controls)
	Honzel, 2019 #4878									McCaffrey, 2003	66					RCT - Other (Waitlist, placebo, healthy controls)
	Honzel, 2019 #4878									McCaffrey, 2006	124					RCT - Other (Waitlist, placebo, healthy controls)
	Honzel, 2019 #4878									Meeuse, 2010	307					RCT - Other (Waitlist, placebo, healthy controls)
	Honzel, 2019 #4878									Mercadie, 2015	81					RCT - Other (Waitlist, placebo, healthy controls)
	Honzel, 2019 #4878									Mondanaro, 2017	60					RCT - Other (Waitlist, placebo, healthy controls)
	Honzel, 2019 #4878									Nilsson, 2005	75					RCT - Other (Waitlist, placebo, healthy controls)
	Honzel, 2019 #4878									Onieva-Zafra, 2013	55					RCT - Other (Waitlist, placebo, healthy controls)
	Honzel, 2019 #4878									Ozer, 2013	87					RCT - Other (Waitlist, placebo, healthy controls)
	Honzel, 2019 #4878									Shabandokht-Zarmi, 2017	114					RCT - Other (Waitlist, placebo, healthy controls)
	Honzel, 2019 #4878									Vaajoki, 2012	168					RCT - Other (Waitlist, placebo, healthy controls)
	Honzel, 2019 #4878									Villarreal, 2012	48					RCT - Other (Waitlist, placebo, healthy controls)
	Honzel, 2019 #4878									Yeo, 2013	70					RCT - Other (Waitlist, placebo, healthy controls)
	Mariano, 2021 #6394			Bennel, 2017	148											RCT - Treatment As Usual	1.5	1	Online based and video therapy/group therapy are effective but more high quality evidence is needed.
	Mariano, 2021 #6394			Brattberg, 2006	55											RCT - Other (Waitlist, placebo, healthy controls)
	Mariano, 2021 #6394			Brattberg, 2007												RCT - Other (Waitlist, placebo, healthy controls)
	Mariano, 2021 #6394			Burhman, 2004	56											RCT - Other (Waitlist, placebo, healthy controls)
	Mariano, 2021 #6394			Burhman, 2015	72											RCT - Other (Waitlist, placebo, healthy controls)
	Mariano, 2021 #6394			Burhman, 2013	52											RCT - Other (Waitlist, placebo, healthy controls)
	Mariano, 2021 #6394			Dear, 2015	490											RCT - Other (Waitlist, placebo, healthy controls)
	Mariano, 2021 #6394			Dear, 2013												RCT - Other (Waitlist, placebo, healthy controls)
	Mariano, 2021 #6394			Dear, 2018												RCT - Other (Waitlist, placebo, healthy controls)
	Mariano, 2021 #6394			Ferwerda, 2017	133											RCT - Treatment As Usual
	Mariano, 2021 #6394			Gannon, 2019	127											RCT - Treatment As Usual
	Mariano, 2021 #6394			Gardner-Nix, 2008	2215											RCT - Other (Waitlist, placebo, healthy controls)
	Mariano, 2021 #6394			Guarino, 2018	110											RCT - Treatment As Usual
	Mariano, 2021 #6394			Herbert, 2017	129											RCT - Treatment As Usual
	Mariano, 2021 #6394			Williams, 2010	118											RCT - Treatment As Usual
				Wilson, 2015	114											RCT - Treatment As Usual
	Mikolasek, 2018 #4864	Dowd, 2015	124													RCT - Treatment As Usual	2	1	Voice or video or internet based therapy aided psychological well being of Patient (number) with IBS, chronic fatigue, cancer, chronic pain, surgery and hypertension
	Mikolasek, 2018 #4864	Hansen, 2015	49													RCT - Treatment As Usual
	Mikolasek, 2018 #4864	Berman, 2015	89													RCT - Other (Waitlist, placebo, healthy controls)
	Mikolasek, 2018 #4864	Carpenter, 2014	132													RCT - Other (Waitlist, placebo, healthy controls)
	Mikolasek, 2018 #4864	Davis, 2013	79													RCT - Other (Waitlist, placebo, healthy controls)
	Mikolasek, 2018 #4864	Devinenie, 2005	86													RCT - Other (Waitlist, placebo, healthy controls)
	Mikolasek, 2018 #4864	Kleiboer, 2014	368													RCT - Other (Waitlist, placebo, healthy controls)
	Mikolasek, 2018 #4864			Arroll, 2014	86											RCT - Treatment As Usual	2
	Mikolasek, 2018 #4864			Ljotsson, 2014	195											RCT - Treatment As Usual
	Mikolasek, 2018 #4864			Strom, 2000	18											RCT - Treatment As Usual
	Mikolasek, 2018 #4864			Olsson, 2013	309											RCT - Other (Waitlist, placebo, healthy controls)
	Mikolasek, 2018 #4864			Beatty, 2015	28											RCT - Other (Waitlist, placebo, healthy controls)
	Mikolasek, 2018 #4864			Ljotsson, 2011	146											RCT - Other (Waitlist, placebo, healthy controls)
	Mikolasek, 2018 #4864			Ljotsson, 2014	236											RCT - Other (Waitlist, placebo, healthy controls)
	Mikolasek, 2018 #4864			Wagner, 2006	45											RCT - Other (Waitlist, placebo, healthy controls)
	Pourmand, 2018 #4871									Garett, 2014	8					Observational	Not reported	0.583333	VR may be effective to treat acute and chronic pain
	Pourmand, 2018 #4871									Ortiz-Catalan, 2016						Observational
	Pourmand, 2018 #4871									Shiri, 2013	10					Observational
	Pourmand, 2018 #4871									Botella, 2013	6					RCT - Other (Waitlist, placebo, healthy controls)
	Pourmand, 2018 #4871									de Tommaso, 2013	32					RCT - Other (Waitlist, placebo, healthy controls)
	Pourmand, 2018 #4871									Demeter, 2015						RCT - Other (Waitlist, placebo, healthy controls)
	Pourmand, 2018 #4871									Gutierrez-Maldonado, 2012						RCT - Other (Waitlist, placebo, healthy controls)
	Pourmand, 2018 #4871									Jin, 2016						RCT - Other (Waitlist, placebo, healthy controls)
	Pourmand, 2018 #4871									Johnson, 2016						RCT - Other (Waitlist, placebo, healthy controls)
	Pourmand, 2018 #4871									Jones, 2016						RCT - Other (Waitlist, placebo, healthy controls)
	Pourmand, 2018 #4871									Pekyavas, 2017	30					RCT - Other (Waitlist, placebo, healthy controls)
	Pourmand, 2018 #4871									Sharar, 2016	74					RCT - Other (Waitlist, placebo, healthy controls)
	Pourmand, 2018 #4871									Smith, 2017						RCT - Other (Waitlist, placebo, healthy controls)
	Pourmand, 2018 #4871									Weeth, 2017	32					RCT - Other (Waitlist, placebo, healthy controls)
	Pourmand, 2018 #4871									Wiederhold, 2014						RCT - Other (Waitlist, placebo, healthy controls)
	Scapin, 2018 #4868									No primary literature reported							1	1	VR is a useful complementary strategy to drug treatment for burn Patient (number)
	Smith, 2020 #6360									Chad, 2018	17					Observational		1	VR is useful to distract, but highly dependent on patient and condition.
	Smith, 2020 #6360									Chan, 2007	8					RCT - Other (Waitlist, placebo, healthy controls)
	Smith, 2020 #6360									Chau, 2018	14					Observational
	Smith, 2020 #6360									Frey, 2018	28					RCT - Other (Waitlist, placebo, healthy controls)
	Smith, 2020 #6360									Gerceker, 2017	121					RCT - Other (Waitlist, placebo, healthy controls)
	Smith, 2020 #6360									Gershon, 2004	59					RCT - Other (Waitlist, placebo, healthy controls)
	Smith, 2020 #6360									Glennon, 2018	97					Observational
	Smith, 2020 #6360									Gold, 2017	143					Observational
	Smith, 2020 #6360									Hoffman, 2008	11					Observational
	Smith, 2020 #6360									McSherry, 2017	18					RCT - Other (Waitlist, placebo, healthy controls)
	Smith, 2020 #6360									Mosso-Vasquez, 2014	67					Observational
	Smith, 2020 #6360									Mosso-Vasquez, 2018	44					RCT - Other (Waitlist, placebo, healthy controls)
	Smith, 2020 #6360									Nilsson, 2009	48					RCT - Other (Waitlist, placebo, healthy controls)
	Smith, 2020 #6360									Piskorz, 2017	38					Observational
	Smith, 2020 #6360									Shoorab, 2015	32					RCT - Other (Waitlist, placebo, healthy controls)
	Smith, 2020 #6360									Tashjian, 2017	100					Observational
	Smith, 2020 #6360									Walker, 2014	45					RCT - Other (Waitlist, placebo, healthy controls)
	Smith, 2020 #6360									Yun Hua, 2015	65					RCT - Other (Waitlist, placebo, healthy controls)
	Tang, 2018 #4873			Palermo, 2016	356											RCT - Treatment As Usual	3	1	Internet CBT MAY have potential to alleviate pain conditions, but requires more rigorous research.
	Tang, 2018 #4873			Law, 2015												RCT - Other (Waitlist, placebo, healthy controls)
	Tang, 2018 #4873			Palermo, 2009												RCT - Other (Waitlist, placebo, healthy controls)
	Vigerland, 2016 #4529			Bonnert, 2014	29											RCT - Other (Waitlist, placebo, healthy controls)	2.5	1	Internet CBT is effective to treat social anxiety disorder and chronic pain in children and adolescents vs RCT - Other (Waitlist, placebo, healthy controls)
	Vigerland, 2016 #4529			de Bruin, 2014	27											RCT - Other (Waitlist, placebo, healthy controls)
	Vigerland, 2016 #4529			de Bruin, 2015	116											RCT - Other (Waitlist, placebo, healthy controls)
	Vigerland, 2016 #4529			No primary literature reported												RCT - Other (Waitlist, placebo, healthy controls)
	Vigerland, 2016 #4529			Donovan, 2014	52											RCT - Other (Waitlist, placebo, healthy controls)
	Vigerland, 2016 #4529			Doyle, 2008	83											RCT - Other (Waitlist, placebo, healthy controls)
	Vigerland, 2016 #4529			Enebrink, 2012	104											RCT - Other (Waitlist, placebo, healthy controls)
	Vigerland, 2016 #4529			Hicks, 2006	47											RCT - Other (Waitlist, placebo, healthy controls)
	Vigerland, 2016 #4529			Jones, 2008	105											RCT - Other (Waitlist, placebo, healthy controls)
	Vigerland, 2016 #4529			Joseph, 2013	422											RCT - Other (Waitlist, placebo, healthy controls)
	Vigerland, 2016 #4529			Law, 2015	83											RCT - Other (Waitlist, placebo, healthy controls)
	Vigerland, 2016 #4529			Lenhard, 2014	21											RCT - Other (Waitlist, placebo, healthy controls)
	Vigerland, 2016 #4529			Makarushka, 2011	239											RCT - Other (Waitlist, placebo, healthy controls)
	Vigerland, 2016 #4529			March, 2009	73											RCT - Other (Waitlist, placebo, healthy controls)
	Vigerland, 2016 #4529			Nijhof, 2012	135											RCT - Other (Waitlist, placebo, healthy controls)
	Vigerland, 2016 #4529			Palermo, 2009	48											RCT - Other (Waitlist, placebo, healthy controls)
	Vigerland, 2016 #4529			Palermo, 2016												RCT - Other (Waitlist, placebo, healthy controls)
	Vigerland, 2016 #4529			Ritterband, 2003	24											RCT - Other (Waitlist, placebo, healthy controls)
	Vigerland, 2016 #4529			Silfvnernagel, 2015	11											RCT - Other (Waitlist, placebo, healthy controls)
	Vigerland, 2016 #4529			Spence, 2011	115											RCT - Other (Waitlist, placebo, healthy controls)
	Vigerland, 2016 #4529			Tillfors, 2011	19											RCT - Other (Waitlist, placebo, healthy controls)
	Vigerland, 2016 #4529			Trautmann, 2008	18											RCT - Other (Waitlist, placebo, healthy controls)
	Vigerland, 2016 #4529			Trautmann, 2010	68											RCT - Other (Waitlist, placebo, healthy controls)
	Vigerland, 2016 #4529			Vigerland, 2013	30											RCT - Other (Waitlist, placebo, healthy controls)
	Vigerland, 2016 #4529			Vigerland, 2016	93											RCT - Other (Waitlist, placebo, healthy controls)
	Vugts, 2018 #4875			Voerman, 2015												Not Reported	1	1	Internet therapy has potential to treat pain disorders, but needs more rigorous research
	Zasadzka, 2021 #6411									Chirico, 2019	94					Observational	2.5	1	VR is effective to relieve anxiety, reduce pain, increase range of motion, and recovery in breast cancer patients.
	Vugts, 2018 #4875									Feyzioglu, 2020	40					RCT - Treatment As Usual
	Vugts, 2018 #4875									House, 2016	6					Observational
	Vugts, 2018 #4875									McGarvey, 2009	45					RCT - Other (Waitlist, placebo, healthy controls)
	Vugts, 2018 #4875									Mohammad, 2018	80					RCT - Other (Waitlist, placebo, healthy controls)
	Vugts, 2018 #4875									Piejko, 2020	46					Observational
	Vugts, 2018 #4875									Schneider, 2003	16					RCT - Other (Waitlist, placebo, healthy controls)
	Vugts, 2018 #4875									Schneider, 2004	20					RCT - Other (Waitlist, placebo, healthy controls)
	Vugts, 2018 #4875									Schneider, 2007	105					RCT - Other (Waitlist, placebo, healthy controls)
										Schneider, 2011	137					RCT - Other (Waitlist, placebo, healthy controls)

## Sheet: Schizophrenia and psychotic
		Therapist Contact (Asynchro-nous or syn- chrounous)		Online, computer, or game based therapy		Mobile therapy		Online, computer, or game based cognitive training		Virtual and Augmented reality		Groups (groups, forums, etc.)		Other
Summary		Article (number)	Patient (number)	Article (number)	Patient (number)	Article (number)	Patient (number)	Article (number)	Patient (number)	Article (number)	Patient (number)	Article (number)	Patient (number)	Article (number)	Patient (number)
	Total	10	3691	14	1296	113	8217	91	3804	64	3294	8		4	198
	RCT - Treatment As Usual			9	0	6	1580	33	1495	4	292	4		1	108
	RCT - Other (Waitlist, placebo, healthy controls)	5	3287	3	101	4	5837	31	1783	28	1735	2		2	90
	Observational	5	404	2	20	23	1891	5	86	32	1267	2		3	90
	% RCT - Treatment As Usual	0	0	64.2857	0	18.1818	16.9746	47.8261	44.4411	6.25	8.8646	50		16.6667	37.5
	% RCT - Other (Waitlist, placebo, healthy controls)	50	89.0545	21.4286	83.4711	12.1212	62.7095	44.9275	53.0024	43.75	52.6715	25		33.3333	31.25
	% Observational	50	10.9455	14.2857	16.5289	69.697	20.3159	7.24638	2.55648	50	38.4639	25		50	31.25
	Quality of primary research (1-3; Low to High)	1.4		2		1.83333		2.125		3		1.66667		2
	Standard deviation of quality of primary research	0.8		1		0.62361		0.73951		NA		0.942809		1
	Review	Article (First Author, Date)	Patient (number)	Article (First Author, Date)	Patient (number)	Article (First Author, Date)	Patient (number)	Article (First Author, Date)	Patient (number)	Article (First Author, Date)	Patient (number)	Article (First Author, Date)	Patient (number)	Article (First Author, Date)	Patient (number)	Design	Reported Study Quality	Quality of Review (based on PRISMA guidelines, 0 to 1, low to highest)	Main results
Detailed data extraction	Aref-Adib, 2019 #4287	Baumel, 2016														Observational	Not reported	1	Synchronous evaluation, therapy, cognitive therapy, and online therapy is feasible but highly dependent on patient variables (income, education, intelligence, technological and health education, and co-morbidities).
	Aref-Adib, 2019 #4287	Ben-Zeev, 2016	342													Observational
	Aref-Adib, 2019 #4287	Granholm, 2012														Observational
	Aref-Adib, 2019 #4287	Nieves, 2009														Observational
	Aref-Adib, 2019 #4287			Antilla, 2012												Observational	Not reported
	Aref-Adib, 2019 #4287					No primary literature reported											Not reported
	Aref-Adib, 2019 #4287							Bonfils, 2016								Observational	Not reported
	Basit, 2020 #6359					Montes, 2012	254									RCT - Treatment As Usual	2.5	1	Mobile interventions improved adherence to treatment
	Basit, 2020 #6359					Velligan, 2013	142									RCT - Treatment As Usual
	Basit, 2020 #6359					Frangou, 2005	108									RCT - Treatment As Usual
	Basit, 2020 #6359					Beebe, 2008	29									RCT - Treatment As Usual
	Basit, 2020 #6359					Beebe, 2014	30									Observational
	Basit, 2020 #6359					Beebe, 2017	119									RCT - Treatment As Usual
	Basit, 2020 #6359					Montes, 2010	928									RCT - Treatment As Usual
	Basit, 2020 #6359					Salzer, 2004	32									Observational
	Bisso, 2020 #6366									du Sert, 2018	15					RCT - Treatment As Usual	Not reported	1	VR is effective compared to treatment as usual, but more high quality research is needed.
										Freeman, 2016	30					RCT - Treatment As Usual
										La Paglia,2016	15					Observational
										La Paglia, 2013	12					Observational
										Park, 2011	91					RCT - Treatment As Usual
										Pot-Kolder, 2018	116					RCT - Treatment As Usual
	Biagianti, 2018 #4390											Biagianti, 2015				Observational	1	1	Moderated online forums increases retention, engagement, acceptance, and treatment efficacy.
	Biagianti, 2018 #4390											Schlosser, 2016				Observational
	Biagianti, 2018 #4390											Kaplan, 2011				RCT - Treatment As Usual
	Biagianti, 2018 #4390											Rotondi, 2005				RCT - Treatment As Usual
	Biagianti, 2018 #4390											Rotondi, 2010				RCT - Treatment As Usual
	Biagianti, 2018 #4390											Rotondi, 2015				RCT - Treatment As Usual
	Biagianti, 2018 #4390											Alvarez, 2013				RCT - Other (Waitlist, placebo, healthy controls)
	Biagianti, 2018 #4390											Gleeson, 2014				RCT - Other (Waitlist, placebo, healthy controls)
	Bonet, 2017 #4596	Pijnenborg, 2010	62													Observational	1	1	Mobile interventions are feasible, improve monitoring and adherance to treatment, and reduce hospital admissions for Patient (number) with psychosis.
	Bonet, 2017 #4596	Montes, 2012														RCT - Other (Waitlist, placebo, healthy controls)
	Bonet, 2017 #4596					Ainsworth, 2013										Observational	1
	Bonet, 2017 #4596					Ben-Zeev, 2014	33									Observational
	Bonet, 2017 #4596					Ben-Zeev, 2014b	17									Observational
	Bonet, 2017 #4596					Brenner, 2014	24									Observational
	Bonet, 2017 #4596					Deep, 2016	93									Observational
	Bonet, 2017 #4596					Forchuk, 2015	95									Observational
	Bonet, 2017 #4596					Grandholm, 2012	55									Observational
	Bonet, 2017 #4596					Kannisto, 2015	558									Observational
	Bonet, 2017 #4596					Kauppi, 2015	562									Observational
	Bonet, 2017 #4596					Kimhy, 2014	33									Observational
	Bonet, 2017 #4596					Macias, 2015	10									Observational
	Bonet, 2017 #4596					Palmier-Claus, 2012	44									Observational
	Bonet, 2017 #4596					Palmier-Claus, 2013	24									Observational
	Bonet, 2017 #4596					Palmier-Claus, 2014	36									Observational
	Bonet, 2017 #4596					Spaniel, 2008	73									Observational
	Bonet, 2017 #4596					Blum, 2015	73									RCT - Other (Waitlist, placebo, healthy controls)
	Bonet, 2017 #4596					Moore, 2015	34									RCT - Other (Waitlist, placebo, healthy controls)
	Bonet, 2017 #4596					Spaniel, 2015	146									RCT - Other (Waitlist, placebo, healthy controls)
	Brun, 2018 #4389							Amado, 2016	7							Observational	Not reported	0.666667	Video games and VR for cognitive remediation is still in it's infancy and inferior to other forms of treatment for schizphrenia.
	Brun, 2018 #4389							Leff, 2013	16							Observational
	Brun, 2018 #4389							Linden-Mayer, 2013	59							Observational
	Brun, 2018 #4389							Peyroux, 2014	4							Observational
	Brun, 2018 #4389							Chan, 2010	27							RCT - Other (Waitlist, placebo, healthy controls)
	Brun, 2018 #4389							Kimhy, 2015	33							RCT - Other (Waitlist, placebo, healthy controls)
	Brun, 2018 #4389							Lopez-Martin, 2015	40							RCT - Other (Waitlist, placebo, healthy controls)
	Brun, 2018 #4389									Aubin, 2015	5					Observational	Not reported
	Brun, 2018 #4389									Humm, 2014	10					Observational
	Brun, 2018 #4389									Ku, 2007	10					Observational
	Brun, 2018 #4389									La Paglia, 2013	12					Observational
	Brun, 2018 #4389									Lallart, 2008	20					Observational
	Brun, 2018 #4389									Moritz, 2014	33					Observational
	Brun, 2018 #4389									Rus-Calafell, 2014	12					Observational
	Brun, 2018 #4389									Park, 2011	91					RCT - Treatment As Usual
	Brun, 2018 #4389									Smith, 2015	30					RCT - Other (Waitlist, placebo, healthy controls)
	Brun, 2018 #4389									Spieker, 2012	72					RCT - Other (Waitlist, placebo, healthy controls)
	Brun, 2018 #4389									Tsang, 2013	95					RCT - Other (Waitlist, placebo, healthy controls)
	Chan, 2015 #4591							Bell, 2005	145							RCT - Other (Waitlist, placebo, healthy controls)	2.5	1	Computer assisted cognitive remediation increased productivity (employment rate, work days, earnings, and decreased reliance on welfare and health systems), to suggest they are effective.
	Chan, 2015 #4591							Bell, 2008	72							RCT - Other (Waitlist, placebo, healthy controls)
	Chan, 2015 #4591							Eack, 2009	58							RCT - Other (Waitlist, placebo, healthy controls)
	Chan, 2015 #4591							Eack, 2009								RCT - Other (Waitlist, placebo, healthy controls)
	Chan, 2015 #4591							Eack, 2011								RCT - Other (Waitlist, placebo, healthy controls)
	Chan, 2015 #4591							Eack, 2011								RCT - Other (Waitlist, placebo, healthy controls)
	Chan, 2015 #4591							Lindenmayer, 2008	85							RCT - Other (Waitlist, placebo, healthy controls)
	Chan, 2015 #4591							McGurk, 2005	44							RCT - Other (Waitlist, placebo, healthy controls)
	Chan, 2015 #4591							McGurk, 2009	34							RCT - Other (Waitlist, placebo, healthy controls)
	Chan, 2015 #4591							Sayaka, 2014	94							RCT - Other (Waitlist, placebo, healthy controls)
	Chan, 2015 #4591							Sayaka, 2014	94							RCT - Other (Waitlist, placebo, healthy controls)
	Chan, 2015 #4591							Tan, 2013	70							RCT - Other (Waitlist, placebo, healthy controls)
	Chan, 2015 #4591							Tan, 2013	70							RCT - Other (Waitlist, placebo, healthy controls)
	Chan, 2015 #4591							Vauth, 2005	138							RCT - Other (Waitlist, placebo, healthy controls)
	Chivilgina, 2020 #6366							Huerta-Ramos, 2016	72							Not reported	Not reported	1	Mobile applications may be useful to increase adherence to medication and provide cognitive training, but there is little high quality evidence
	Chivilgina, 2020 #6366							Solis, 2019								Not reported
	Chivilgina, 2020 #6366							Kerz, 2016	16							Not reported
	Chivilgina, 2020 #6366							Meyer, 2018								Not reported
	Chivilgina, 2020 #6366							Fowler, 2019	49							Not reported
	Chivilgina, 2020 #6366							Kane, 2013								Not reported
	Chivilgina, 2020 #6366							Peters-Strickland, 2016								Not reported
	Chivilgina, 2020 #6366							Rohatagl, 2016								Not reported
	Chivilgina, 2020 #6366							Brenner, 2014	24							Not reported
	Chivilgina, 2020 #6366							Ben-Zeev, 2012	24							Not reported
	Chivilgina, 2020 #6366							Kimhy, 2008	1							Not reported
	Chivilgina, 2020 #6366							Chang, 2010	20							Not reported
	Chivilgina, 2020 #6366							Johnson, 2009	22							Not reported
	Chivilgina, 2020 #6366							Paul, 2003	22							Not reported
	Chivilgina, 2020 #6366							Biagianti, 2017	7							Not reported
	Chivilgina, 2020 #6366							Biagianti, 2016	27							Not reported
	Chivilgina, 2020 #6366							Moore, 2015	21							Not reported
	Chivilgina, 2020 #6366							Ostiz-Blanco, 2018	12							Not reported
	Chivilgina, 2020 #6366					Vaessen, 2019	150									Not reported	Not reported
	Chivilgina, 2020 #6366					Bucci, 2018	36									Not reported
	Chivilgina, 2020 #6366					Bucci, 2015										Not reported
	Chivilgina, 2020 #6366					Bucci, 2019										Not reported
	Chivilgina, 2020 #6366					Bucci, 2018										Not reported
	Chivilgina, 2020 #6366					Bain, 2017	431									Not reported
	Chivilgina, 2020 #6366					Kidd, 2019	38									Not reported
	Chivilgina, 2020 #6366					Barnett, 2018	15									Not reported
	Chivilgina, 2020 #6366					Ainsworth, 2013										Not reported
	Chivilgina, 2020 #6366					Palmer-Claus, 2012	24									Not reported
	Chivilgina, 2020 #6366					Palmer-Claus, 2013	44									Not reported
	Chivilgina, 2020 #6366					Palmer-Claus, 2014										Not reported
	Chivilgina, 2020 #6366					Whelan, 2015										Not reported
	Chivilgina, 2020 #6366					Vegt, 2017	Not reported									Not reported
	Chivilgina, 2020 #6366					Gottlieb, 2013	17									Not reported
	Chivilgina, 2020 #6366					Gottlieb, 2017	37									Not reported
	Chivilgina, 2020 #6366					Ben-Zeev, 2017	5									Not reported
	Chivilgina, 2020 #6366					Buck, 2019										Not reported
	Chivilgina, 2020 #6366					Wang, 2016	36									Not reported
	Chivilgina, 2020 #6366					Wang, 2017	21									Not reported
	Chivilgina, 2020 #6366					Eisner, 2019	23									Not reported
	Chivilgina, 2020 #6366					Achtyes, 2019	368									Not reported
	Chivilgina, 2020 #6366					Baumel, 2016										Not reported
	Chivilgina, 2020 #6366					Ben-Zeev, 2013	904									Not reported
	Chivilgina, 2020 #6366					Ben-Zeev, 2016	342									Not reported
	Chivilgina, 2020 #6366					Jonathan, 2017										Not reported
	Chivilgina, 2020 #6366					Jonathan, 2019										Not reported
	Chivilgina, 2020 #6366					Scherer, 2017										Not reported
	Chivilgina, 2020 #6366					Ben-Zeev, 2016	33									Not reported
	Chivilgina, 2020 #6366					Niendam, 2018	76									Not reported
	Chivilgina, 2020 #6366					Tuli, 2016										Not reported
	Chivilgina, 2020 #6366					Mistler, 2017	13									Not reported
	Chivilgina, 2020 #6366					Noone, 2018										Not reported
	Chivilgina, 2020 #6366					Kim, 2018	24									Not reported
	Chivilgina, 2020 #6366					Komatsu, 2013										Not reported
	Chivilgina, 2020 #6366					Spaniel, 2008	48									Not reported
	Chivilgina, 2020 #6366					Spaniel, 2008b										Not reported
	Chivilgina, 2020 #6366					Spaniel, 2012	146									RCT - Other (Waitlist, placebo, healthy controls)
	Chivilgina, 2020 #6366					Klein, 2019	12									Not reported
	Chivilgina, 2020 #6366					Barrigon, 2017	118									Not reported
	Chivilgina, 2020 #6366					Berroulguet, 2017										Not reported
	Chivilgina, 2020 #6366					Terp, 2018	27									Not reported
	Chivilgina, 2020 #6366					Korsbek, 2016	78									Not reported
	Chivilgina, 2020 #6366					Vitger, 2019	260									Not reported
	Chivilgina, 2020 #6366					Steare, 2019										Not reported
	Chivilgina, 2020 #6366					Fortuna, 2017	2									Not reported
	Chivilgina, 2020 #6366					Fortuna, 2019										Not reported
	Chivilgina, 2020 #6366					Nguyen, 2016	92									Not reported
	Chivilgina, 2020 #6366					Schlosser, 2018	38									Not reported
	Chivilgina, 2020 #6366					Rojnic Kuzman, 2017	78									Not reported
	Chivilgina, 2020 #6366					Rojnic Kuzman, 2018										Not reported
	Chivilgina, 2020 #6366					Verhagen, 2017	64									Not reported
	Chivilgina, 2020 #6366					Bell, 2018	61									Not reported
	Chivilgina, 2020 #6366					Kumar, 2018										Not reported
	Chivilgina, 2020 #6366					Bonet, 2019	56									Not reported
	Chivilgina, 2020 #6366					Bell, 2018b										Not reported
	Chivilgina, 2020 #6366					Freeman, 2017	60									Not reported
	Chivilgina, 2020 #6366					Reeve, 2018										Not reported
	Chivilgina, 2020 #6366					Garety, 2017										Not reported
	Chivilgina, 2020 #6366					Hardy, 2018										Not reported
	Chivilgina, 2020 #6366					Ward, 2019										Not reported
	Chivilgina, 2020 #6366					Wilson, 2019	13									Not reported
	Chivilgina, 2020 #6366					Husain, 2016										Not reported
	Chivilgina, 2020 #6366					Jongeneel, 2018										Not reported
	Chivilgina, 2020 #6366					de Almeida, 2018										Not reported
	Chivilgina, 2020 #6366					de Albeida, 2019										Not reported
	Chivilgina, 2020 #6366					Macias, 2015	10									Not reported
	Chivilgina, 2020 #6366					Nicholson, 2018	40									Not reported
	Chivilgina, 2020 #6366					Nicholson, 2018b										Not reported
	Chivilgina, 2020 #6366					Bak, 2016	1									Not reported
	Chivilgina, 2020 #6366					Smelror, 2019	3									Not reported
	Chivilgina, 2020 #6366					Visser, 2018	1									Not reported
	Chivilgina, 2020 #6366					Gaudiano, 2015	65									Not reported
	Chivilgina, 2020 #6366					Moitra, 2017										Not reported
	Chivilgina, 2020 #6366					van der krieke, 2014	7									Not reported
	Chivilgina, 2020 #6366					Wartena, 2013										Not reported
	Chivilgina, 2020 #6366					Mariano, 2015	21									Not reported
	Chivilgina, 2020 #6366					Ruegg, 2018										Not reported
	Chivilgina, 2020 #6366					Gulati, 2016	68									Not reported
	Chivilgina, 2020 #6366					Lal, 2018	20									Not reported
	Chivilgina, 2020 #6366					Lederman, 2014										Not reported
	Chivilgina, 2020 #6366					Forchuk, 2015	394									Not reported
	Chivilgina, 2020 #6366					Thomas, 2016	10									Not reported
	Chivilgina, 2020 #6366					Thomas, 2016b										Not reported
	Chivilgina, 2020 #6366					Williams, 2018	36									Not reported
	Chivilgina, 2020 #6366					van der krieke, 2012	15									Not reported
	Chivilgina, 2020 #6366					van der krieke, 2013										Not reported
	Chivilgina, 2021 #6402			No primary literature reported		No primary literature reported										Not reported	Not reported	0.13	More research on the efficacy of digital interventions to treat schizophrenia is needed, treatment must be personalized and integrated with professional supervision.
	Emmelkamp, 2021 #6378									No primary literature reported							Not reported	0.13	Virtual reality is effective and promising for several mental health disorders, more research, development and adaption is needed.
	Fisher, 2016 #4316			No primary literature reported													Not reported	0.166667	Computer assisted cognitive therapy is effective but could be improved by considering recent developments in neuroscience and cognition
	Freeman, 2017 #4863									No primary literature reported							1	1	Virtual reality has potential for anxiety, depression, schizophrenia, substance use, and eating disorder but should be combined with interventions.
	Fu, 2020 #6386					D'Souza, 2013	103									RCT - Other (Waitlist, placebo, healthy controls)	2	1	Digital health tools are effective in low income countries compared to control and treatment as usual.
	Gaebel, 2016 #4597			No primary literature reported		No primary literature reported						No primary literature reported					1	1	Online and mobile interventions and forums or other social networks are feasible, may increase treatment adherence, decrease symptoms and hospitalizations for people with psychotic disorders, but requires further refining, standardization, and legal framework.
	Gainsford, 2020 #6372									No primary literature reported						Not reported	Not reported	0.13	Virtual reality may be more effective to treat social deficits in schizophrenia than alternative treatments (e.g. non-invasive brain stimulation).
	Gough, 2020 #4599													Andrade, 2013	1	Observational	Not reported	1	Delivering transcranial Direct Current Stimulation and cogntive remediation remotely is feasible for schizophrenia and multiple sclerosis.
	Grynszpan, 2011 #4598							Belluci, 2003	34							RCT - Treatment As Usual	Not reported	2	Computerized cognitive remediation in schizophrenia improved social cognition, attention, speed of processing, and working and verbal memory.
	Grynszpan, 2011 #4598							Benedict, 1994	33							RCT - Treatment As Usual
	Grynszpan, 2011 #4598							Burda, 1994	69							RCT - Treatment As Usual
	Grynszpan, 2011 #4598							Medalia, 2000	36							RCT - Treatment As Usual
	Grynszpan, 2011 #4598							Medalia, 2001	36							RCT - Treatment As Usual
	Grynszpan, 2011 #4598							Sartory, 2005	42							RCT - Treatment As Usual
	Grynszpan, 2011 #4598							Wolwer, 2005	53							RCT - Treatment As Usual
	Grynszpan, 2011 #4598							Wolwer, 2005b	49							RCT - Treatment As Usual
	Grynszpan, 2011 #4598							Bell, 2001	65							RCT - Other (Waitlist, placebo, healthy controls)
	Grynszpan, 2011 #4598							Eack, 2007	38							RCT - Other (Waitlist, placebo, healthy controls)
	Grynszpan, 2011 #4598							Field, 1997	10							RCT - Other (Waitlist, placebo, healthy controls)
	Grynszpan, 2011 #4598							Greig, 2007	62							RCT - Other (Waitlist, placebo, healthy controls)
	Grynszpan, 2011 #4598							Hermanutz, 1991	20							RCT - Other (Waitlist, placebo, healthy controls)
	Grynszpan, 2011 #4598							Hogarty, 2004	113							RCT - Other (Waitlist, placebo, healthy controls)
	Grynszpan, 2011 #4598							Kurtz, 2007	42							RCT - Other (Waitlist, placebo, healthy controls)
	Grynszpan, 2011 #4598							Medalia, 1998	54							RCT - Other (Waitlist, placebo, healthy controls)
	Grynszpan, 2011 #4598							Vauth, 2005								RCT - Other (Waitlist, placebo, healthy controls)
	Harvey, 2018 #4388			No primary literature reported													Not reported	0.125	Computerized cognitive training in people with schizophrenia or dementia is effective to increase performance on cognitive tests, but may not lead to functional gains in daily living.
	Hollis, 2017 #4476							Holzer, 2014	32								1	1	It is difficult to draw conclusions regarding digital health interventions due to differences in methoddology, small sample sizes, innappropriate controls, lack of blinding, and short term follow up.
	Kasckow, 2014 #4595	No primary literature reported															1	0.583333	The use of video call is feasible with Patient (number) that have schizophrenia, but more research is needed.
	Kruk, 2020 #6382									Ku, 2003	26					RCT - Other (Waitlist, placebo, healthy controls)	Not reported	0.703704	Virtual reality is effective to improve cognitive and social deficits, but more high quality research is needed.
										Sorkin, 2006	60					RCT - Other (Waitlist, placebo, healthy controls)
										Sorkin, 2008	72					RCT - Other (Waitlist, placebo, healthy controls)
										Freeman, 2003	24					Observational
										Freeman, 2005	30					Observational
										Freeman, 2008	200					Observational
										Freeman, 2010	90					RCT - Other (Waitlist, placebo, healthy controls)
										Freeman, 2013	106					Observational
										Valmaggia, 2015	107					Observational
										Valmaggia, 2015b						Observational
										Shaikh, 2016						Observational
										Fornells-Ambrojo, 2015	20					Observational
										Stinson, 2010	30					Observational
										Brinkman, 2011	26					Observational
										Broome, 2013	32					Observational
										Atherton, 2014	26					RCT - Other (Waitlist, placebo, healthy controls)
										Freeman, 2014	60					RCT - Other (Waitlist, placebo, healthy controls)
										Veling, 2014	41					Observational
										Freeman, 2015	121					RCT - Other (Waitlist, placebo, healthy controls)
										Fornells-Ambrojo, 2016	61					Observational
										Veling, 2016	170					RCT - Other (Waitlist, placebo, healthy controls)
										Spanlang, 2019	27					Observational
										Jang, 2005	30					RCT - Other (Waitlist, placebo, healthy controls)
										Park, 2009	54					RCT - Other (Waitlist, placebo, healthy controls)
										Park, 2009b	33					RCT - Other (Waitlist, placebo, healthy controls)
										Park, 2009c	60					RCT - Other (Waitlist, placebo, healthy controls)
										Choi, 2010	52					RCT - Other (Waitlist, placebo, healthy controls)
										Han, 2012	56					RCT - Other (Waitlist, placebo, healthy controls)
										Han, 2014	55					RCT - Treatment As Usual
										Park, 2014	57					Observational
										Park, 2011	91					Observational
										Gega, 2013	6					Observational
										Leff, 2013	26					Observational
										Moritz, 2014	33					Observational
										Freeman, 2016	30					RCT - Treatment As Usual
										Craig, 2018	150					Observational
										du Sert, 2018	19					Observational
										Pot-Kolder, 2018	116					RCT - Treatment As Usual
	Naslund, 2015 #4250	Beebe, 2014	30													RCT - Other (Waitlist, placebo, healthy controls)	1	0.875	Online and mobile interventions are feasible and well accepted by Patient (number) with bipolar and/or schizophrenic but lack rigorous research
	Naslund, 2015 #4250	Maiga, 2011	100													RCT - Other (Waitlist, placebo, healthy controls)
	Naslund, 2015 #4250	Montes, 2012	340													RCT - Other (Waitlist, placebo, healthy controls)
	Naslund, 2015 #4250	Pijnenborg, 2010														RCT - Other (Waitlist, placebo, healthy controls)
	Naslund, 2015 #4250	Sims, 2012														RCT - Other (Waitlist, placebo, healthy controls)
	Naslund, 2015 #4250			Alvarez-Jimenez, 2013	20											Observational	1
	Naslund, 2015 #4250			Rotondi, 2005												RCT - Treatment As Usual
	Naslund, 2015 #4250			Rotondi, 2010	31											RCT - Treatment As Usual
	Naslund, 2015 #4250			Gleeson, 2014												RCT - Other (Waitlist, placebo, healthy controls)
	Naslund, 2015 #4250			Kaplan, 2014	60											RCT - Other (Waitlist, placebo, healthy controls)
	Naslund, 2015 #4250					Ben-Zeev, 2014										Observational	1
	Naslund, 2015 #4250					Godleski, 2012	76									Observational
	Naslund, 2015 #4250					Grandholm, 2012										Observational
	Naslund, 2015 #4250					Kasckow, 2011	38									Observational
	Naslund, 2015 #4250					Komatsu, 20113	45									Observational
	Naslund, 2015 #4250					Pratt, 2013	70									Observational
	Naslund, 2015 #4250					Pratt, 2014	38									Observational
	Naslund, 2015 #4250					Spaniel, 2008										Observational
	Naslund, 2015 #4250					Spaniel, 2008b										Observational
	Naslund, 2015 #4250					Spaniel, 2012	146									Observational
	Naslund, 2015 #4250													Acosta, 2009	79	Observational	1
	Naslund, 2015 #4250													Naslund, 2015	10	Observational
	Naslund, 2015 #4250													Frangou, 2005	108	RCT - Treatment As Usual
	Prikken, 2019 #4593							Bellucci, 2002	34							RCT - Treatment As Usual	2	1	Computerized cognitive training improves cognitive modalities, but not social cognition and real life function, requiring the development of cognitive training that is more generalizable.
	Prikken, 2019 #4593							Benedict, 1994								RCT - Treatment As Usual
	Prikken, 2019 #4593							Burda, 1994								RCT - Treatment As Usual
	Prikken, 2019 #4593							Byme, 2013	31							RCT - Treatment As Usual
	Prikken, 2019 #4593							d'Amato, 2011	77							RCT - Treatment As Usual
	Prikken, 2019 #4593							Horan, 2011								RCT - Treatment As Usual
	Prikken, 2019 #4593							Hubacher, 2013	29							RCT - Treatment As Usual
	Prikken, 2019 #4593							Lee, 2013	60							RCT - Treatment As Usual
	Prikken, 2019 #4593							Linke, 2017	66							RCT - Treatment As Usual
	Prikken, 2019 #4593							Mak, 2013	81							RCT - Treatment As Usual
	Prikken, 2019 #4593							Man, 2012	57							RCT - Treatment As Usual
	Prikken, 2019 #4593							Pitschel-Walz, 2013	116							RCT - Treatment As Usual
	Prikken, 2019 #4593							Sartory, 2005								RCT - Treatment As Usual
	Prikken, 2019 #4593							Bosia, 2007	49							RCT - Other (Waitlist, placebo, healthy controls)
	Prikken, 2019 #4593							Cavallo, 2013	10							RCT - Other (Waitlist, placebo, healthy controls)
	Prikken, 2019 #4593							D'Souza, 2013	53							RCT - Other (Waitlist, placebo, healthy controls)
	Prikken, 2019 #4593							Gomar, 2015	71							RCT - Other (Waitlist, placebo, healthy controls)
	Prikken, 2019 #4593							Kurtz, 2007								RCT - Other (Waitlist, placebo, healthy controls)
	Prikken, 2019 #4593							Liao, 2016	59							RCT - Other (Waitlist, placebo, healthy controls)
	Prikken, 2019 #4593							Lopez-Martin, 2017	40							RCT - Other (Waitlist, placebo, healthy controls)
	Prikken, 2019 #4593							Medalia, 1998								RCT - Other (Waitlist, placebo, healthy controls)
	Prikken, 2019 #4593							Rass, 2012	34							RCT - Other (Waitlist, placebo, healthy controls)
	Prikken, 2019 #4593							Trapp, 2013	60							RCT - Other (Waitlist, placebo, healthy controls)
	Prikken, 2019 #4593							Vita, 2011	58							RCT - Other (Waitlist, placebo, healthy controls)
	Rus-Calafell, 2018 #4858									de-Costa, 2004	4					Observational	3	1	VR has the potential to improve emotional and cogntiive symptoms of schizophrenia, but is in it's infancy.
	Rus-Calafell, 2018 #4858									Greenwood, 2016	43					Observational
	Rus-Calafell, 2018 #4858									Gutierrez-Maldonado, 2012	30					Observational
	Rus-Calafell, 2018 #4858									Valmaggia, 2007	21					Observational
	Rus-Calafell, 2018 #4858									Dyck, 2010	40					RCT - Other (Waitlist, placebo, healthy controls)
	Rus-Calafell, 2018 #4858									Fajnerova, 2014	58					RCT - Other (Waitlist, placebo, healthy controls)
	Rus-Calafell, 2018 #4858									Fornells-Ambrojo, 2008	40					RCT - Other (Waitlist, placebo, healthy controls)
	Rus-Calafell, 2018 #4858									Josman, 2009	60					RCT - Other (Waitlist, placebo, healthy controls)
	Rus-Calafell, 2018 #4858									Kim, 2007	60					RCT - Other (Waitlist, placebo, healthy controls)
	Rus-Calafell, 2018 #4858									Ku, 2003	26					RCT - Other (Waitlist, placebo, healthy controls)
	Rus-Calafell, 2018 #4858									Ku, 2006	22					RCT - Other (Waitlist, placebo, healthy controls)
	Rus-Calafell, 2018 #4858									Kurtz, 2006	50					RCT - Other (Waitlist, placebo, healthy controls)
	Rus-Calafell, 2018 #4858									Landgraf, 2010	48					RCT - Other (Waitlist, placebo, healthy controls)
	Rus-Calafell, 2018 #4858									Park, 2009	54					RCT - Other (Waitlist, placebo, healthy controls)
	Rus-Calafell, 2018 #4858									Park, 2009b	60					RCT - Other (Waitlist, placebo, healthy controls)
	Rus-Calafell, 2018 #4858									Ruse, 2014	102					RCT - Other (Waitlist, placebo, healthy controls)
	Rus-Calafell, 2018 #4858									Sorkin, 2006	78					RCT - Other (Waitlist, placebo, healthy controls)
	Rus-Calafell, 2018 #4858									Sorkin, 2008	86					RCT - Other (Waitlist, placebo, healthy controls)
	Rus-Calafell, 2018 #4858									Spieker, 2012						RCT - Other (Waitlist, placebo, healthy controls)
	Rus-Calafell, 2018 #4858									Synofzik, 2010	40					RCT - Other (Waitlist, placebo, healthy controls)
	Rus-Calafell, 2018 #4858									Weniger, 2008	50					RCT - Other (Waitlist, placebo, healthy controls)
	Rus-Calafell, 2018 #4858									Wilkens, 2013b	40					RCT - Other (Waitlist, placebo, healthy controls)
	Rus-Calafell, 2018 #4858									Wilkens, 2013b	42					RCT - Other (Waitlist, placebo, healthy controls)
	Turner, 2014 #4844									Park, 2011						RCT - Treatment As Usual	2	1	Cognitive training delivered via VR improved cognition in schizophrenia.
	Valmaggia, 2016 #4855									Freeman, 2003	24					Observational	3	1	Virtual reality has potential for therapy and to inverstigate psychological processes invovled in psychosis
	Valmaggia, 2016 #4855									Freeman, 2005	30					Observational
	Valmaggia, 2016 #4855									Freeman, 2008	200					Observational
	Valmaggia, 2016 #4855									Freeman, 2010	90					Observational
	Valmaggia, 2016 #4855									Freeman, 2013	106					Observational
	Valmaggia, 2016 #4855									Freeman, 2014						Observational
	Valmaggia, 2016 #4855									Valmaggia, 2007						Observational
	Valmaggia, 2016 #4855									Shaikh, 2016	107					RCT - Other (Waitlist, placebo, healthy controls)
	van der Krieke, 2014 #4594	Pijnenborg, 2007														RCT - Other (Waitlist, placebo, healthy controls)	3	1	Interventions that improve self-management, medication adherence, psychoeducation, and daily functioning are as effective when delivered virtually versus face-to-face.
	van der Krieke, 2014 #4594	Pijnenborg, 2010														RCT - Other (Waitlist, placebo, healthy controls)
	van der Krieke, 2014 #4594	Sims, 2012	2817													RCT - Other (Waitlist, placebo, healthy controls)
	van der Krieke, 2014 #4594			Beebe, 2004												RCT - Treatment As Usual	3
	van der Krieke, 2014 #4594			Beebe, 2008	29											RCT - Treatment As Usual
	van der Krieke, 2014 #4594			Jones, 2001	112											RCT - Treatment As Usual
	van der Krieke, 2014 #4594			Kuosmanen	311											RCT - Treatment As Usual
	van der Krieke, 2014 #4594			Madoff, 1996	55											RCT - Treatment As Usual
	van der Krieke, 2014 #4594			Priebe, 2007	507											RCT - Treatment As Usual
	van der Krieke, 2014 #4594			Rotondi, 2005												RCT - Treatment As Usual
	van der Krieke, 2014 #4594			Rotondi, 2010												RCT - Treatment As Usual
	van der Krieke, 2014 #4594			Steinwachs, 2011	50											RCT - Treatment As Usual
	van der Krieke, 2014 #4594			Woltmann, 2011	80											RCT - Treatment As Usual
	van der Krieke, 2014 #4594			Brunette, 2011	41											RCT - Other (Waitlist, placebo, healthy controls)
	van der Krieke, 2014 #4594					Spaniel, 2008										Observational	3
	van der Krieke, 2014 #4594					Spaniel, 2008b										Observational
	van der Krieke, 2014 #4594					Spaniel, 2012										Observational
	van der Krieke, 2014 #4594											Kaplan, 2011				RCT - Treatment As Usual	3
	van der Krieke, 2014 #4594													Frangou, 2005		RCT - Treatment As Usual	3
	Vass, 2018 #4857							Bechi, 2012	76							RCT - Treatment As Usual	Not reported	1	Cognitive training for theory of mind, but not those for other cognitive modalities, improve theory of mind.
	Vass, 2018 #4857							Choi, 2006	34							RCT - Treatment As Usual
	Vass, 2018 #4857							Gaudelus, 2016	40							RCT - Treatment As Usual
	Vass, 2018 #4857							Horan, 2009	31							RCT - Treatment As Usual
	Vass, 2018 #4857							Horan, 2011	68							RCT - Treatment As Usual
	Vass, 2018 #4857							Kayser, 2006	14							RCT - Treatment As Usual
	Vass, 2018 #4857							Maria, 2015	14							RCT - Treatment As Usual
	Vass, 2018 #4857							Mazza, 2010								RCT - Treatment As Usual
	Vass, 2018 #4857							Roberts, 2009	31							RCT - Treatment As Usual
	Vass, 2018 #4857							Roberts, 2014	66							RCT - Treatment As Usual
	Vass, 2018 #4857							Tas, 2012	49							RCT - Treatment As Usual
	Vass, 2018 #4857							Taylor, 2016	36							RCT - Treatment As Usual
	Vass, 2018 #4857							Veltro, 2011	24							RCT - Treatment As Usual
	Vass, 2018 #4857							Wang, 2013	39							RCT - Treatment As Usual
	Vass, 2018 #4857							Wolwer, 2011	38							RCT - Treatment As Usual
	Vass, 2018 #4857							Bechi, 2013	30							RCT - Other (Waitlist, placebo, healthy controls)
	Vass, 2018 #4857							Bechi, 2015	75							RCT - Other (Waitlist, placebo, healthy controls)
	Veling, 2014 #4856									No primary literature reported							Not reported	0.166667	VR has potential to increase understanding and treatment of psychosis.
	Yeh, 2019 #4392							Bechi, 2012								Not reported	3	1	Computerized cognitive therapy and rehabilitation does not improve theory of mind, but theory of mind training improved other cognitive modalities.
	Yeh, 2019 #4392							Bechi, 2013								Not reported
	Yeh, 2019 #4392							Bechi, 2015								Not reported
	Yeh, 2019 #4392							Fernandez-Gonzalo, 2015	53							Not reported
	Yeh, 2019 #4392							Horan, 2011								Not reported
	Yeh, 2019 #4392							Kayser, 2006								Not reported
	Yeh, 2019 #4392							Mazza, 2010								Not reported
	Yeh, 2019 #4392							Pino, 2015	14							Not reported
	Yeh, 2019 #4392							Roberts, 2014								Not reported
	Yeh, 2019 #4392							Roncone, 2004	20							Not reported
	Yeh, 2019 #4392							Taylor, 2015	36							Not reported
	Yeh, 2019 #4392							Veltro, 2011								Not reported
	Yeh, 2019 #4392							Wang, 2013								Not reported
	Yeh, 2019 #4392							Wolwer, 2011								Not reported

## Sheet: Sleep-wake
		Therapist Contact (Asynchro-nous or syn- chrounous)		Online, computer, or game based therapy		Mobile therapy		Online, computer, or game based cognitive training		Virtual and Augmented reality		Groups (groups, forums, etc.)		Other
Summary		Article (number)	Patient (number)	Article (number)	Patient (number)	Article (number)	Patient (number)	Article (number)	Patient (number)	Article (number)	Patient (number)	Article (number)	Patient (number)	Article (number)	Patient (number)
	Total			29	3333
	RCT - Treatment As Usual			9	1779
	RCT - Other (Waitlist, placebo, healthy controls)			14	1220
	Observational			6	334
	% RCT - Treatment As Usual			31.0345	53.3753
	% RCT - Other (Waitlist, placebo, healthy controls)			48.2759	36.6037
	% Observational			20.6897	10.021
	Quality of primary research (1-3; Low to High)			2
	Standard deviation of quality of primary research			0.632456
	Review	Article (First Author, Date)	Patient (number)	Article (First Author, Date)	Patient (number)	Article (First Author, Date)	Patient (number)	Article (First Author, Date)	Patient (number)	Article (First Author, Date)	Patient (number)	Article (First Author, Date)	Patient (number)	Article (First Author, Date)	Patient (number)	Design	Reported Study Quality	Quality of Review (based on PRISMA guidelines, 0 to 1, low to highest)	Main results
Detailed data extraction	Cheng, 2012 #4407			Riley, 2010	90											RCT - Treatment As Usual	2	1	Computerized CBT is mild to moderately effective to treat insomnia
	Cheng, 2012 #4407			Ritterband, 2009	45											RCT - Other (Waitlist, placebo, healthy controls)
	Cheng, 2012 #4407			Ritterband, 2011	28											RCT - Other (Waitlist, placebo, healthy controls)
	Cheng, 2012 #4407			Strom, 2004	109											RCT - Other (Waitlist, placebo, healthy controls)
	Cheng, 2012 #4407			Suzuki, 2008	43											RCT - Other (Waitlist, placebo, healthy controls)
	Cheng, 2012 #4407			Vincent, 2009	118											RCT - Other (Waitlist, placebo, healthy controls)
	Drerup, 2019 #4398			No primary literature reported													Not reported	0.125	Computerized CBT for insomnia requires more tailoring, suffers from higher drop out rates.
	Hsieh, 2020 #6365			No primary literature reported													Not reported	0.13	Mobile CBT for insomnia does not use evidence based therapeutic interventions and is not effective. Computerized CBT for insomnia appears to be as effective, but more research is needed.
	Kay-Stacey, 2016 #4405			McClusky, 1991	30											Not reported	3	0.208333	Insomnia improved more following computerized CBT for insomnia and/or exercise versus pharmaceutical treatment
	Kay-Stacey, 2016 #4405			Jacobs, 2004	63											Not reported
	Kay-Stacey, 2016 #4405			Morin, 1999	78											Not reported
	Kay-Stacey, 2016 #4405			Omvik, 2008	46											Not reported
	Kay-Stacey, 2016 #4405			Silversten, 2006	46											Not reported
	Kay-Stacey, 2016 #4405			Wu, 2006	71											Not reported
	Frase, 2020 #6370																Not reported	0.13	Computerized CBT with practitioner guidance may be as effective as treatment as usual.
	Seyffert, 2016 #4406			Blom, 2015	43											RCT - Treatment As Usual	2	1	Internet delivered cognitive behavioural therapy for insomnia is as effective as face to face treatment.
	Seyffert, 2016 #4406			Blom, 2015b	48											RCT - Treatment As Usual
	Seyffert, 2016 #4406			Espie, 2012	164											RCT - Treatment As Usual
	Seyffert, 2016 #4406			Ho, 2014	312											RCT - Treatment As Usual
	Seyffert, 2016 #4406			Holmqvist, 2014	73											RCT - Treatment As Usual
	Seyffert, 2016 #4406			Lancee, 2012	623											RCT - Treatment As Usual
	Seyffert, 2016 #4406			Lancee, 2013	262											RCT - Treatment As Usual
	Seyffert, 2016 #4406			Kaldo, 2015	148											RCT - Other (Waitlist, placebo, healthy controls)
	Seyffert, 2016 #4406			Lancee, 2015	63											RCT - Other (Waitlist, placebo, healthy controls)
	Seyffert, 2016 #4406			Morris, 2015	138											RCT - Other (Waitlist, placebo, healthy controls)
	Seyffert, 2016 #4406			Ritterband, 2009												RCT - Other (Waitlist, placebo, healthy controls)
	Seyffert, 2016 #4406			Strom, 2004												RCT - Other (Waitlist, placebo, healthy controls)
	Seyffert, 2016 #4406			Thiart, 2015	128											RCT - Other (Waitlist, placebo, healthy controls)
	Seyffert, 2016 #4406			van Straten, 2014	118											RCT - Other (Waitlist, placebo, healthy controls)
	Seyffert, 2016 #4406			Vincent, 2009												RCT - Other (Waitlist, placebo, healthy controls)
	Ye, 2015 #4551			Blom, 2015												RCT - Treatment As Usual	1	1	Internet delivered cognitive behavioural therapy for insomnia, comorbid with anxiety and/or depression is effective, but more research is needed.
	Ye, 2015 #4551			Blom, 2015b												RCT - Treatment As Usual
	Ye, 2015 #4551			Ho, 2014												RCT - Treatment As Usual
	Ye, 2015 #4551			Lancee, 2012												RCT - Treatment As Usual
	Ye, 2015 #4551			Lancee, 2013												RCT - Treatment As Usual
	Ye, 2015 #4551			Espie, 2014	109											RCT - Other (Waitlist, placebo, healthy controls)
	Ye, 2015 #4551			Lancee, 2013b	129											RCT - Other (Waitlist, placebo, healthy controls)
	Ye, 2015 #4551			Ritterband, 2012												RCT - Other (Waitlist, placebo, healthy controls)
	Ye, 2015 #4551			Thorndike, 2013	44											RCT - Other (Waitlist, placebo, healthy controls)
	Ye, 2015 #4551			van Straten, 2014												RCT - Other (Waitlist, placebo, healthy controls)
	Ye, 2016 #4399			Blom, 2015												RCT - Treatment As Usual	2	1	Internet delivered cognitive behavioural therapy for insomnia appears to be effective, but requires further Article (First Author, Date).
	Ye, 2016 #4399			Blom, 2015b												RCT - Treatment As Usual
	Ye, 2016 #4399			Espie, 2002	164											RCT - Treatment As Usual
	Ye, 2016 #4399			Ho, 2014												RCT - Treatment As Usual
	Ye, 2016 #4399			Holmqvist, 2014												RCT - Treatment As Usual
	Ye, 2016 #4399			Lancee, 2012												RCT - Treatment As Usual
	Ye, 2016 #4399			Lancee, 2013												RCT - Treatment As Usual
	Ye, 2016 #4399			Kaldo, 2015												RCT - Other (Waitlist, placebo, healthy controls)
	Ye, 2016 #4399			Lancee, 2015												RCT - Other (Waitlist, placebo, healthy controls)
	Ye, 2016 #4399			Ritterband, 2009												RCT - Other (Waitlist, placebo, healthy controls)
	Ye, 2016 #4399			Ritterband, 2012												RCT - Other (Waitlist, placebo, healthy controls)
	Ye, 2016 #4399			Strom, 2004												RCT - Other (Waitlist, placebo, healthy controls)
	Ye, 2016 #4399			van Straten, 2014												RCT - Other (Waitlist, placebo, healthy controls)
	Ye, 2016 #4399			Vincent, 2009												RCT - Other (Waitlist, placebo, healthy controls)

[truncated: 3 more sheets: Substance-use, Totals per Mental Health Condit, Totals per Digital Health Inter]
